# Supplementary material for: (1E,2E)-1,2-Bis[1-(3-chloro­phen­yl)ethyl­idene]hydrazine
Source: Acta Crystallogr Sect E Struct Rep Online. 2011 Nov 25;67(Pt 12):o3424. doi: 10.1107/S1600536811049725 (PMC3239059; doi:10.1107/S1600536811049725)
Supplement: Supplementary file 2 [file e-67-o3424-Isup2.hkl]

# 
# h,k,l, Fc-squared, Fo-squared, sigma(Fo-squared) and status flag 
# 
data_I
_shelx_title ' mo_pj19_0m in P2(1)/c (RT)' 
_shelx_refln_list_code          4 
_shelx_F_calc_maximum      123.73 
_exptl_crystal_F_000       316.00 
_reflns_d_resolution_high  0.7333 
 
loop_ 
 _symmetry_equiv_pos_as_xyz 
 'x, y, z' 
 '-x, y+1/2, -z+1/2' 
 '-x, -y, -z' 
 'x, -y-1/2, z-1/2' 
 
_cell_length_a    10.7796 
_cell_length_b     5.2725 
_cell_length_c    15.3427 
_cell_angle_alpha  90.000 
_cell_angle_beta  121.540 
_cell_angle_gamma  90.000 
 
_shelx_F_squared_multiplier     1.000 
 
loop_ 
 _refln_index_h 
 _refln_index_k 
 _refln_index_l 
 _refln_F_squared_calc 
 _refln_F_squared_meas 
 _refln_F_squared_sigma 
 _refln_observed_status 
   1   0   0      116.67      109.42      7.44 o 
   2   0   0      125.06      125.64      2.88 o 
   3   0   0     2621.01     2797.14     56.33 o 
   4   0   0      581.64      604.10     10.41 o 
   5   0   0      488.10      544.59      9.58 o 
   6   0   0     2292.68     2700.31     44.93 o 
   7   0   0      107.83      109.69      2.73 o 
   8   0   0       55.48       58.76      2.72 o 
   9   0   0       46.07       52.54      3.76 o 
  10   0   0       78.79      101.11      2.93 o 
  11   0   0       23.49       28.88      1.80 o 
  12   0   0        3.11        3.73      1.23 o 
   1   1   0      120.03      140.49      1.77 o 
   2   1   0      764.58      888.53     11.42 o 
   3   1   0       41.09       40.52      0.92 o 
   4   1   0        1.82        3.04      0.30 o 
   5   1   0        7.55       12.44      0.58 o 
   6   1   0        0.88        1.33      0.37 o 
   7   1   0        4.11        3.96      0.53 o 
   8   1   0       62.71       68.45      1.65 o 
   9   1   0        2.91        3.42      0.61 o 
  10   1   0        1.74        1.26      0.57 o 
  11   1   0        1.77        1.71      0.66 o 
  12   1   0        2.15        2.02      0.71 o 
   0   2   0     1747.88     1847.30     30.43 o 
   1   2   0     1964.42     2207.84     34.50 o 
   2   2   0      185.51      189.16      4.23 o 
   3   2   0     1837.41     2063.50     26.35 o 
   4   2   0      451.07      513.52      6.36 o 
   5   2   0      656.62      675.72      9.22 o 
   6   2   0      109.24      112.18      3.25 o 
   7   2   0      136.53      153.78      3.07 o 
   8   2   0       52.65       57.33      1.52 o 
   9   2   0       44.92       52.89      1.53 o 
  10   2   0       29.08       31.86      1.89 o 
  11   2   0       21.99       27.94      1.64 o 
  12   2   0        1.72        2.77      1.34 o 
   1   3   0      132.89      184.16      3.28 o 
   2   3   0      102.25      126.11      1.88 o 
   3   3   0       21.07       20.66      0.67 o 
   4   3   0       63.44       57.15      1.25 o 
   5   3   0      280.96      312.61      4.70 o 
   6   3   0        0.77       -0.02      0.45 o 
   7   3   0        3.10        3.36      0.71 o 
   8   3   0        0.03       -0.39      0.64 o 
   9   3   0        0.73        1.89      0.76 o 
  10   3   0        0.16        0.16      0.88 o 
  11   3   0        3.89        3.21      1.31 o 
   0   4   0      173.83      183.81      3.85 o 
   1   4   0       23.44       21.57      0.70 o 
   2   4   0      179.97      205.88      2.95 o 
   3   4   0      371.86      424.26      6.85 o 
   4   4   0      244.37      277.09      4.34 o 
   5   4   0       24.36       35.60      1.39 o 
   6   4   0       56.78       72.58      2.47 o 
   7   4   0       80.30       91.32      2.93 o 
   8   4   0        6.23        5.66      1.32 o 
   9   4   0        5.88        6.19      1.44 o 
  10   4   0        9.64       10.32      1.71 o 
   1   5   0        0.50       -0.18      0.44 o 
   2   5   0        0.01       -0.21      0.49 o 
   3   5   0        0.07       -0.02      0.53 o 
   4   5   0        4.35        3.93      0.82 o 
   5   5   0        2.06        2.73      0.80 o 
   6   5   0        2.73        2.20      1.30 o 
   7   5   0        7.07        9.01      1.83 o 
   8   5   0        3.72        2.62      1.32 o 
   9   5   0        2.14        3.45      1.35 o 
   0   6   0       12.27       11.47      2.00 o 
   1   6   0       11.19       14.10      2.32 o 
   2   6   0        9.80       12.12      1.47 o 
   3   6   0        9.04        8.10      1.32 o 
   4   6   0        0.00       -0.07      0.70 o 
   5   6   0        2.91        2.73      0.93 o 
   6   6   0        2.63        2.24      0.92 o 
   1   7   0        1.21        1.22      1.51 o 
   2   7   0        0.50        0.13      1.41 o 
 -12   1   1       10.85        9.06      0.93 o 
 -11   1   1        3.01        1.87      0.71 o 
 -10   1   1        0.66        0.61      0.47 o 
  -9   1   1        6.99        7.84      0.71 o 
  -8   1   1        0.02       -0.44      0.41 o 
  -7   1   1        3.26        1.86      0.46 o 
  -6   1   1      133.44      158.37      2.59 o 
  -5   1   1      179.42      219.98      2.98 o 
  -4   1   1      231.67      227.98      2.92 o 
  -3   1   1      308.39      307.53      3.72 o 
  -2   1   1       44.96       41.71      0.78 o 
  -1   1   1      182.13      180.91      2.24 o 
   0   1   1     4828.86     4620.92     58.73 o 
   1   1   1     4813.37     4440.90    172.58 o 
   2   1   1       76.24       84.01      1.12 o 
   3   1   1       47.41       38.38      0.80 o 
   4   1   1       10.55       13.90      0.59 o 
   5   1   1       26.69       26.39      0.90 o 
   6   1   1      102.13      107.98      2.20 o 
   7   1   1       78.60       82.76      1.81 o 
   8   1   1        1.23        1.20      0.44 o 
   9   1   1        0.03       -0.21      0.49 o 
  10   1   1        0.40        0.12      0.55 o 
  11   1   1        0.42       -0.33      0.62 o 
  12   1   1        0.40       -0.42      0.64 o 
 -12   2   1        0.02       -0.30      1.61 o 
 -11   2   1        1.23        1.96      0.79 o 
 -10   2   1        0.59        1.23      0.81 o 
  -9   2   1        0.26       -0.68      0.60 o 
  -8   2   1        1.48        1.46      0.53 o 
  -7   2   1       57.78       54.50      1.43 o 
  -6   2   1       20.97       17.59      1.13 o 
  -5   2   1        1.45        2.72      0.32 o 
  -4   2   1        0.24       -0.13      0.17 o 
  -3   2   1        5.84        5.02      0.32 o 
  -2   2   1      143.85      132.21      2.20 o 
  -1   2   1       91.18       86.10      1.28 o 
   0   2   1       10.08        9.26      0.40 o 
   1   2   1       77.61       87.70      1.78 o 
   2   2   1       12.59       13.48      0.63 o 
   3   2   1       12.72       15.22      0.63 o 
   4   2   1       93.55       85.15      1.76 o 
   5   2   1      277.58      248.55      3.73 o 
   6   2   1       28.90       24.82      0.73 o 
   7   2   1        6.61        6.78      0.60 o 
   8   2   1        1.39        0.75      0.44 o 
   9   2   1        1.19        0.57      0.49 o 
  10   2   1        1.70        0.95      0.71 o 
  11   2   1        4.60        3.00      0.90 o 
 -11   3   1        7.53        7.52      1.58 o 
 -10   3   1       13.19       12.08      1.68 o 
  -9   3   1        1.10        0.10      0.83 o 
  -8   3   1        4.33        3.67      0.67 o 
  -7   3   1       81.30       72.34      1.96 o 
  -6   3   1        1.17        0.81      0.43 o 
  -5   3   1       86.55       80.91      1.69 o 
  -4   3   1      304.47      286.08      4.70 o 
  -2   3   1       38.56       37.11      0.77 o 
  -1   3   1      223.69      233.01      3.14 o 
   0   3   1       88.72       86.43      1.78 o 
   1   3   1        5.85        7.10      0.39 o 
   2   3   1       62.72       56.75      1.09 o 
   3   3   1       23.64       19.15      0.68 o 
   4   3   1        2.02        1.02      0.33 o 
   5   3   1      240.03      225.95      3.66 o 
   6   3   1       99.72       97.49      2.36 o 
   7   3   1        8.42       10.15      1.37 o 
   8   3   1       12.38       10.15      1.16 o 
   9   3   1        0.10       -0.12      0.69 o 
  10   3   1        0.12        1.07      1.01 o 
  11   3   1        1.96        0.87      1.12 o 
 -10   4   1        4.25        3.39      1.27 o 
  -9   4   1        4.43        3.30      1.50 o 
  -8   4   1        0.44        0.69      0.72 o 
  -7   4   1        4.87        4.28      0.88 o 
  -6   4   1        0.95        1.51      0.66 o 
  -5   4   1       79.15       82.94      2.77 o 
  -4   4   1      164.45      154.17      3.56 o 
  -3   4   1        6.98        8.97      0.62 o 
  -2   4   1       67.49       70.58      1.28 o 
  -1   4   1       25.58       27.52      0.78 o 
   0   4   1       47.62       54.49      1.17 o 
   1   4   1       82.12       85.96      1.54 o 
   2   4   1       11.80       12.86      0.75 o 
   3   4   1       39.18       40.96      1.25 o 
   4   4   1       22.88       22.16      0.99 o 
   5   4   1       19.55       21.19      1.37 o 
   6   4   1       11.34       10.48      0.95 o 
   7   4   1        0.05       -0.66      0.86 o 
   8   4   1       33.79       30.05      2.46 o 
   9   4   1        2.11        3.63      1.87 o 
  10   4   1        0.83        0.35      1.04 o 
  -9   5   1        0.40        1.78      1.22 o 
  -8   5   1        6.59        9.85      1.32 o 
  -7   5   1       10.01       14.17      1.46 o 
  -6   5   1        1.05        1.27      1.27 o 
  -5   5   1       10.89       13.47      1.30 o 
  -4   5   1       20.19       18.37      1.37 o 
  -3   5   1        4.35        6.50      1.06 o 
  -2   5   1       37.22       38.74      1.42 o 
  -1   5   1       11.07       15.51      0.78 o 
   0   5   1       10.19       11.74      0.88 o 
   1   5   1        6.32        6.15      0.70 o 
   2   5   1       24.56       22.61      1.21 o 
   3   5   1        0.91        1.01      0.51 o 
   4   5   1        0.65        0.85      0.65 o 
   5   5   1        3.32        4.35      0.89 o 
   6   5   1        0.07       -0.23      0.83 o 
   7   5   1        0.56        1.33      1.72 o 
   8   5   1        0.00        0.24      1.02 o 
  -7   6   1        0.13        0.07      0.78 o 
  -6   6   1        0.00        0.02      1.05 o 
  -5   6   1        0.08        1.00      0.76 o 
  -4   6   1        0.21        0.45      1.09 o 
  -3   6   1        0.17       -0.03      1.27 o 
  -2   6   1        9.80       12.74      2.24 o 
  -1   6   1        0.29       -1.25      0.73 o 
   0   6   1        0.03        1.02      1.60 o 
   1   6   1        1.81        2.02      0.68 o 
   2   6   1        4.99        6.91      1.24 o 
   3   6   1        6.15        9.78      1.44 o 
   4   6   1        1.92        1.10      0.94 o 
   5   6   1        2.06        1.37      1.03 o 
   6   6   1        0.42       -0.38      1.08 o 
  -3   7   1        0.64        1.37      1.64 o 
  -2   7   1        0.32        2.40      1.73 o 
  -1   7   1        1.90        2.14      1.61 o 
   0   7   1        0.70        0.70      1.43 o 
   1   7   1        0.08        1.48      1.48 o 
   2   7   1        0.42        1.08      1.50 o 
 -13   0   2        1.25        0.22      1.23 o 
 -12   0   2        4.58        6.60      1.10 o 
 -11   0   2       44.22       41.90      1.91 o 
 -10   0   2        0.37        0.74      1.18 o 
  -9   0   2        0.79        1.69      0.69 o 
  -8   0   2        0.72        0.32      0.56 o 
  -7   0   2       79.99       87.27      2.28 o 
  -6   0   2       66.06       81.96      3.93 o 
  -5   0   2     1263.17     1278.84     26.28 o 
  -4   0   2       54.16       50.70      1.25 o 
  -3   0   2       85.07       81.85      1.67 o 
  -2   0   2       45.95       20.91      1.08 o 
  -1   0   2      706.76      639.15     10.61 o 
   0   0   2      335.39      315.51      5.35 o 
   1   0   2    11162.46    10106.92    212.36 o 
   2   0   2       10.87       13.32      0.75 o 
   3   0   2      264.31      258.37      5.73 o 
   4   0   2       55.59       41.21      1.83 o 
   5   0   2        0.26       -0.41      0.38 o 
   6   0   2       45.02       45.06      1.79 o 
   7   0   2      175.06      178.75      3.99 o 
   8   0   2        0.38        1.18      0.66 o 
   9   0   2       22.77       19.44      2.30 o 
  10   0   2        1.98        1.37      0.87 o 
  11   0   2        2.54       -1.57      0.95 o 
 -13   1   2       12.95       10.45      1.00 o 
 -12   1   2       17.45       15.45      1.08 o 
 -11   1   2        2.48        3.98      0.62 o 
 -10   1   2       82.56       80.81      1.76 o 
  -9   1   2      271.24      264.43      4.23 o 
  -8   1   2      227.52      231.50      3.71 o 
  -7   1   2      261.43      238.21      3.68 o 
  -6   1   2      417.43      378.09      4.87 o 
  -5   1   2     2485.46     2525.32     32.30 o 
  -4   1   2      834.50      767.47     11.25 o 
  -3   1   2     1015.97      957.63     21.31 o 
  -2   1   2     6165.53     5686.42     81.01 o 
  -1   1   2      341.53      346.71      4.16 o 
   0   1   2      858.70      792.41     11.43 o 
   1   1   2    15310.03    13354.51    258.96 o 
   2   1   2      766.74      711.75     10.35 o 
   3   1   2        1.05        2.57      0.28 o 
   4   1   2      825.96      757.26     10.08 o 
   5   1   2      196.31      188.88      2.99 o 
   6   1   2      319.39      316.86      5.67 o 
   7   1   2      197.40      196.70      3.02 o 
   8   1   2       23.06       23.05      1.00 o 
   9   1   2        6.41        8.99      0.82 o 
  10   1   2        7.60        8.14      0.83 o 
  11   1   2        6.59        7.53      0.88 o 
 -12   2   2       10.28        9.14      1.33 o 
 -11   2   2        1.83        1.57      1.57 o 
 -10   2   2        0.01       -0.72      0.67 o 
  -9   2   2        0.00       -0.15      0.47 o 
  -8   2   2        9.98       11.97      0.79 o 
  -7   2   2        0.63        1.16      0.56 o 
  -6   2   2       11.81       18.11      0.99 o 
  -5   2   2       56.56       67.40      1.40 o 
  -4   2   2       74.17       71.34      1.26 o 
  -3   2   2       48.08       42.82      0.80 o 
  -2   2   2      231.03      227.68      3.19 o 
  -1   2   2      100.61       98.87      2.80 o 
   1   2   2      505.83      523.74      6.88 o 
   2   2   2      111.17      106.80      2.06 o 
   3   2   2      335.93      345.61      6.69 o 
   4   2   2        7.11        6.72      0.45 o 
   5   2   2       11.08        8.87      0.43 o 
   6   2   2      325.44      311.16      4.64 o 
   7   2   2        4.92        7.21      0.68 o 
   8   2   2        0.01       -0.45      0.89 o 
   9   2   2       12.54        9.96      0.94 o 
  10   2   2        1.70        0.45      0.70 o 
  11   2   2        0.03       -1.04      0.74 o 
 -12   3   2       24.36       19.43      2.24 o 
 -11   3   2       18.75       17.61      2.07 o 
 -10   3   2       30.68       32.59      2.54 o 
  -9   3   2       65.13       61.10      2.56 o 
  -8   3   2       30.69       29.17      1.66 o 
  -7   3   2       12.51       11.07      0.75 o 
  -6   3   2      456.20      449.48      6.46 o 
  -5   3   2      197.11      197.07      3.16 o 
  -4   3   2      514.36      451.95      6.88 o 
  -3   3   2      250.58      244.23      3.64 o 
  -2   3   2      942.96      919.97     10.22 o 
  -1   3   2      537.60      538.67      6.68 o 
   0   3   2       15.32        8.49      0.49 o 
   1   3   2      384.86      340.06      4.03 o 
   2   3   2      591.85      588.44      7.28 o 
   3   3   2       94.22       88.65      1.77 o 
   4   3   2      385.38      155.20      6.29 o 
   5   3   2      290.46      267.36      4.71 o 
   6   3   2       20.30       19.83      1.61 o 
   7   3   2       22.71       22.02      1.51 o 
   8   3   2       18.36       20.14      1.58 o 
   9   3   2       14.54       12.55      1.57 o 
  10   3   2       10.37        9.51      1.93 o 
 -11   4   2        0.31        0.58      1.03 o 
 -10   4   2        6.27        6.75      1.47 o 
  -9   4   2        3.62        5.11      1.03 o 
  -8   4   2        0.14        1.28      0.73 o 
  -7   4   2        4.36        4.74      0.90 o 
  -6   4   2       26.34       24.33      1.55 o 
  -5   4   2        1.45        0.95      0.59 o 
  -4   4   2      157.38      163.10      3.66 o 
  -3   4   2       68.35       69.38      1.41 o 
  -2   4   2       84.60       77.37      1.35 o 
  -1   4   2       14.88       14.87      0.62 o 
   0   4   2        0.73        0.73      0.42 o 
   1   4   2        0.48        0.48      0.36 o 
   2   4   2       28.66       32.86      1.10 o 
   3   4   2       76.66       78.45      1.80 o 
   4   4   2       17.58       16.48      0.93 o 
   5   4   2       10.09        9.87      0.89 o 
   6   4   2        1.93        2.69      1.29 o 
   7   4   2        9.06        6.50      1.36 o 
   8   4   2        0.07       -1.52      0.87 o 
   9   4   2        0.28       -0.22      1.03 o 
  -9   5   2        7.49        6.87      1.22 o 
  -8   5   2        5.47        6.50      1.16 o 
  -7   5   2       26.91       24.68      1.79 o 
  -6   5   2       38.84       37.62      1.97 o 
  -5   5   2       37.67       39.04      3.20 o 
  -4   5   2       12.09       11.53      2.83 o 
  -3   5   2       88.76       89.49      2.65 o 
  -2   5   2       99.90       94.96      1.84 o 
  -1   5   2       37.55       33.35      1.17 o 
   0   5   2       30.88       29.76      1.20 o 
   1   5   2       30.65       27.20      1.12 o 
   2   5   2        5.42        5.96      0.66 o 
   3   5   2       33.59       34.21      2.03 o 
   4   5   2       43.23       45.25      2.19 o 
   5   5   2        0.85        0.74      1.28 o 
   6   5   2        3.05        1.87      1.05 o 
   7   5   2        3.10        3.19      1.23 o 
   8   5   2        9.89        7.25      1.59 o 
  -7   6   2        2.15        2.19      0.95 o 
  -6   6   2       13.51       13.52      1.43 o 
  -5   6   2        0.44       -0.12      0.67 o 
  -4   6   2        5.53        5.31      1.16 o 
  -3   6   2        4.40        1.42      1.32 o 
  -2   6   2        6.95        8.28      1.58 o 
  -1   6   2        7.49        4.96      1.36 o 
   0   6   2        4.17        4.66      0.83 o 
   1   6   2        0.19        0.83      0.65 o 
   2   6   2        0.20       -0.11      0.71 o 
   3   6   2        0.48        0.81      0.82 o 
   4   6   2        3.46        3.37      1.13 o 
   5   6   2        4.24        6.16      1.75 o 
   6   6   2        0.37        0.01      1.25 o 
  -3   7   2        0.41        1.85      1.64 o 
  -2   7   2       11.09       10.56      2.44 o 
  -1   7   2        0.00        0.96      1.58 o 
   0   7   2        0.84        1.63      1.53 o 
   1   7   2        1.56        0.55      1.54 o 
 -13   1   3        0.64       -0.35      0.65 o 
 -12   1   3        6.87        7.34      0.94 o 
 -11   1   3       24.70       23.20      1.06 o 
 -10   1   3        0.99        0.89      0.50 o 
  -9   1   3        0.01       -0.57      0.43 o 
  -8   1   3        4.77        3.47      0.53 o 
  -7   1   3        1.33        1.78      0.37 o 
  -6   1   3       91.75       95.30      1.57 o 
  -5   1   3      136.42      176.79      2.65 o 
  -4   1   3      564.39      592.20      7.09 o 
  -3   1   3       87.33       86.26      1.39 o 
  -2   1   3       77.78       69.81      1.50 o 
  -1   1   3       22.75       23.85      1.13 o 
   0   1   3        0.16        3.32      0.52 o 
   2   1   3     1268.76     1265.32     16.35 o 
   3   1   3       21.14       25.69      0.67 o 
   4   1   3        1.73        1.24      0.29 o 
   5   1   3        3.16        3.05      0.44 o 
   6   1   3       28.90       27.90      0.94 o 
   7   1   3       68.92       70.05      1.53 o 
   8   1   3        5.24        4.74      0.68 o 
   9   1   3        1.14        0.47      0.64 o 
  10   1   3        0.13        0.69      0.58 o 
  11   1   3        0.01       -0.20      0.63 o 
 -13   2   3        0.00       -1.69      0.85 o 
 -12   2   3       38.70       39.36      2.94 o 
 -11   2   3        9.15        8.99      3.42 o 
 -10   2   3       30.28       28.73      1.46 o 
  -9   2   3        4.72        5.06      0.63 o 
  -8   2   3       12.88       11.52      0.78 o 
  -7   2   3        0.15        0.31      0.35 o 
  -6   2   3      309.82      309.39      5.05 o 
  -5   2   3      108.74      131.10      2.41 o 
  -4   2   3       40.83       56.06      1.40 o 
  -3   2   3      205.70      227.20      2.94 o 
  -2   2   3      133.40      134.54      2.01 o 
  -1   2   3        5.36        3.27      0.23 o 
   0   2   3      598.12      669.94      8.04 o 
   1   2   3      115.89      108.24      1.82 o 
   2   2   3      933.38      958.72     16.31 o 
   3   2   3       38.95       36.21      1.17 o 
   4   2   3        0.08        0.28      0.22 o 
   5   2   3        0.48        0.86      0.37 o 
   6   2   3      230.38      217.31      3.53 o 
   7   2   3       15.15       15.79      0.96 o 
   8   2   3       29.38       30.62      1.19 o 
   9   2   3        0.40       -0.21      0.66 o 
  10   2   3        0.16        0.57      0.71 o 
 -12   3   3       11.64        7.48      1.88 o 
 -11   3   3        0.75        0.75      1.03 o 
 -10   3   3        4.12        3.37      0.86 o 
  -9   3   3        0.02       -0.39      0.53 o 
  -8   3   3        2.39        2.58      0.59 o 
  -7   3   3       11.06       14.16      0.98 o 
  -6   3   3       11.16       12.85      0.88 o 
  -5   3   3        0.75        0.16      0.33 o 
  -4   3   3        1.69        2.88      0.37 o 
  -3   3   3       14.62       14.07      0.56 o 
  -2   3   3       26.03       30.89      0.75 o 
  -1   3   3      148.49      146.26      3.36 o 
   0   3   3       95.39      119.01      1.82 o 
   1   3   3       75.33       80.91      1.38 o 
   2   3   3        0.47        0.33      0.33 o 
   3   3   3       13.44       11.97      1.35 o 
   4   3   3       25.74       24.94      1.13 o 
   5   3   3       14.25       11.67      1.10 o 
   6   3   3       16.34       19.13      1.40 o 
   7   3   3       23.95       21.91      1.58 o 
   8   3   3        0.79        0.82      0.72 o 
   9   3   3        1.48        2.07      1.26 o 
  10   3   3        0.84       -0.37      0.80 o 
 -11   4   3        0.61        0.86      1.08 o 
 -10   4   3        0.65        0.83      0.94 o 
  -9   4   3       23.88       25.33      1.81 o 
  -8   4   3       16.84       18.80      2.07 o 
  -7   4   3       15.52       15.81      1.31 o 
  -6   4   3        4.90        6.41      1.24 o 
  -5   4   3        4.55        5.00      0.72 o 
  -4   4   3       36.56       32.62      1.29 o 
  -3   4   3      135.75      140.06      2.27 o 
  -2   4   3       24.59       24.08      0.83 o 
  -1   4   3       16.33       17.06      0.75 o 
   0   4   3        0.62        0.95      0.37 o 
   1   4   3        0.18        0.25      0.36 o 
   2   4   3        0.00        0.13      0.38 o 
   3   4   3        0.67        0.39      0.41 o 
   4   4   3        0.14       -0.48      0.38 o 
   5   4   3        0.12       -0.50      0.57 o 
   6   4   3        2.64        2.80      0.82 o 
   7   4   3        0.00       -1.06      0.61 o 
   8   4   3        1.19        2.04      1.18 o 
   9   4   3        5.09        2.55      1.21 o 
  -9   5   3        7.05        7.23      1.43 o 
  -8   5   3        3.30        2.56      0.94 o 
  -7   5   3       31.25       36.61      2.12 o 
  -6   5   3        0.23       -0.05      0.65 o 
  -5   5   3        0.05        0.11      0.66 o 
  -4   5   3       44.36       51.27      2.42 o 
  -3   5   3       92.59       85.11      1.92 o 
  -2   5   3        0.04       -0.30      0.40 o 
  -1   5   3      104.20      105.61      2.21 o 
   0   5   3        0.24        0.71      0.43 o 
   1   5   3        3.03        4.97      0.69 o 
   2   5   3       14.83       17.33      0.98 o 
   3   5   3        2.85        2.00      0.60 o 
   4   5   3        4.74        5.10      1.08 o 
   5   5   3        0.28        0.53      1.87 o 
   6   5   3        5.59        5.76      1.32 o 
   7   5   3        0.19        0.66      2.05 o 
  -7   6   3        3.93        3.44      0.98 o 
  -6   6   3        5.69        6.80      1.51 o 
  -5   6   3        5.87        7.43      1.32 o 
  -4   6   3        5.42        4.46      1.67 o 
  -3   6   3        1.40        0.84      1.00 o 
  -2   6   3        2.05        3.11      1.18 o 
  -1   6   3        0.02        0.56      0.50 o 
   0   6   3        3.69        5.07      0.78 o 
   1   6   3        3.28        3.49      0.70 o 
   2   6   3        1.91        2.03      0.95 o 
   3   6   3        7.75        5.77      1.25 o 
   4   6   3        1.15        0.97      0.95 o 
   5   6   3        8.26       12.11      2.49 o 
  -3   7   3        3.48        3.99      1.91 o 
  -2   7   3        0.01       -0.21      1.42 o 
  -1   7   3        0.43        0.25      1.42 o 
   0   7   3        0.60        3.02      1.59 o 
   1   7   3        0.00       -0.48      1.47 o 
 -13   0   4       11.05       14.83      1.45 o 
 -12   0   4       45.45       49.64      2.10 o 
 -11   0   4       26.33       26.83      1.63 o 
 -10   0   4      151.87      174.36      4.06 o 
  -9   0   4      183.87      180.78      4.03 o 
  -8   0   4      787.16      767.90     16.59 o 
  -7   0   4      851.01      895.37     18.93 o 
  -6   0   4      737.42      847.71     14.39 o 
  -5   0   4     1251.05     1188.57     24.14 o 
  -4   0   4     1819.58     1088.42     31.46 o 
  -3   0   4      961.86      980.12     19.90 o 
  -2   0   4     1225.89     1222.20     17.49 o 
  -1   0   4     9214.42     8450.73    120.51 o 
   0   0   4     1263.23     1284.68     18.42 o 
   1   0   4     1344.76     1512.40     49.19 o 
   2   0   4      508.84      546.24      9.46 o 
   3   0   4      519.66      573.80     10.04 o 
   4   0   4        9.28       -0.30      0.28 o 
   5   0   4      284.81      370.91      8.42 o 
   6   0   4       75.82      100.09      2.65 o 
   7   0   4      146.25      189.31      4.26 o 
   8   0   4        1.99        4.40      0.85 o 
   9   0   4        1.51        7.64      1.31 o 
  10   0   4        0.72        2.58      1.18 o 
 -13   1   4        0.12       -1.23      0.62 o 
 -12   1   4       15.89       15.47      0.95 o 
 -11   1   4        3.27        4.83      0.76 o 
 -10   1   4       40.77       63.96      1.65 o 
  -9   1   4       19.28       21.03      1.01 o 
  -8   1   4       35.23       28.43      0.96 o 
  -7   1   4       47.50       51.67      1.13 o 
  -6   1   4       37.97       32.94      0.87 o 
  -5   1   4      157.21      355.38     12.75 o 
  -4   1   4      882.19      981.38     11.55 o 
  -3   1   4      879.91      894.43     11.59 o 
  -2   1   4       20.72       22.65      0.63 o 
  -1   1   4       13.17        9.16      0.63 o 
   1   1   4      850.19      981.94     11.55 o 
   2   1   4     1289.04     1360.99     14.89 o 
   3   1   4        3.48        4.09      0.42 o 
   4   1   4       75.95       79.11      1.46 o 
   5   1   4        0.93        4.56      0.48 o 
   6   1   4        7.99       13.77      0.74 o 
   7   1   4      186.65      185.53      3.00 o 
   8   1   4       24.83       21.75      1.02 o 
   9   1   4        2.10        4.13      0.69 o 
  10   1   4        2.92        2.05      0.70 o 
 -13   2   4        3.01        3.50      1.37 o 
 -12   2   4        2.41        2.78      2.04 o 
 -11   2   4      228.37      230.30      7.66 o 
 -10   2   4       36.36       44.48      1.63 o 
  -9   2   4       95.56       96.54      2.08 o 
  -8   2   4      407.21      400.76      5.89 o 
  -7   2   4      192.76      195.79      6.36 o 
  -6   2   4       78.44       85.71      1.84 o 
  -5   2   4     1241.53     1522.00     21.96 o 
  -4   2   4     2448.16     2466.90     35.15 o 
  -3   2   4      444.41      493.20     17.85 o 
  -2   2   4      190.67      178.51      6.26 o 
  -1   2   4     1528.86     1489.93     17.50 o 
   0   2   4     1016.27     1005.34     14.72 o 
   2   2   4     2332.89     2362.05     33.98 o 
   3   2   4      182.10      187.92      2.93 o 
   5   2   4      164.88      218.44      3.51 o 
   6   2   4      114.30      126.71      2.41 o 
   7   2   4       13.20       17.75      0.86 o 
   8   2   4       45.40       82.13      2.28 o 
   9   2   4        3.42        3.99      0.66 o 
  10   2   4        0.64        2.36      0.86 o 
 -12   3   4        4.01        6.96      2.04 o 
 -11   3   4        8.77       11.56      1.70 o 
 -10   3   4       12.75       11.53      1.23 o 
  -9   3   4        0.93        1.71      1.06 o 
  -8   3   4        4.23        7.08      0.76 o 
  -7   3   4        8.45       29.17      1.47 o 
  -6   3   4       15.50       18.34      1.15 o 
  -5   3   4      133.20      139.13      2.78 o 
  -4   3   4        7.52       16.37      1.16 o 
  -3   3   4      109.49      107.06      1.95 o 
  -2   3   4      106.55      133.32      2.09 o 
  -1   3   4      145.54      163.89      2.20 o 
   0   3   4       58.24       72.44      1.96 o 
   1   3   4       47.80       46.23      1.18 o 
   2   3   4       60.28       82.05      2.21 o 
   3   3   4       21.96       24.23      1.30 o 
   4   3   4      154.26      139.99      2.93 o 
   5   3   4       34.15       31.96      1.36 o 
   6   3   4       16.57       17.98      1.43 o 
   7   3   4        0.47        1.25      0.77 o 
   8   3   4        0.34        0.28      0.76 o 
   9   3   4        0.01       -0.06      0.77 o 
 -11   4   4       13.32       12.95      2.66 o 
 -10   4   4        9.62       10.69      1.31 o 
  -9   4   4       36.81       37.91      1.99 o 
  -8   4   4       53.19       54.55      2.18 o 
  -7   4   4       15.85       17.81      1.38 o 
  -6   4   4       73.10       83.15      2.42 o 
  -5   4   4      148.80      149.25      3.08 o 
  -4   4   4      121.74      122.43      2.64 o 
  -3   4   4      231.82      243.55      3.49 o 
  -2   4   4       42.44       52.37      1.21 o 
  -1   4   4       87.26       90.21      1.52 o 
   0   4   4      108.46      119.31      2.25 o 
   1   4   4       36.86       52.20      1.40 o 
   2   4   4       45.64       62.30      1.58 o 
   3   4   4      103.46      109.41      2.83 o 
   4   4   4        9.62       11.86      0.96 o 
   5   4   4       27.46       37.31      1.80 o 
   6   4   4        1.31        3.63      0.93 o 
   7   4   4        3.45        4.33      1.02 o 
   8   4   4        0.32        0.95      0.85 o 
 -10   5   4        0.42        0.07      0.83 o 
  -9   5   4        0.89        2.51      0.93 o 
  -8   5   4        1.94        4.18      1.00 o 
  -7   5   4        6.13        8.22      1.10 o 
  -6   5   4       24.57       24.65      3.89 o 
  -5   5   4       42.97       45.18      3.42 o 
  -4   5   4        1.54        2.98      0.59 o 
  -3   5   4       38.68       44.58      1.37 o 
  -2   5   4       27.11       31.19      1.20 o 
  -1   5   4        5.15        8.37      0.74 o 
   0   5   4       24.25       23.81      1.20 o 
   1   5   4       17.58       19.12      1.17 o 
   2   5   4        0.02        4.37      0.79 o 
   3   5   4        7.94        9.57      0.93 o 
   4   5   4       17.28       15.67      2.85 o 
   5   5   4       17.03       16.34      1.89 o 
   6   5   4        4.88        4.03      1.35 o 
   7   5   4        0.20       -0.09      0.98 o 
  -7   6   4       40.35       39.64      2.54 o 
  -6   6   4        0.06       -0.35      0.70 o 
  -5   6   4        1.99        2.86      1.56 o 
  -4   6   4       12.11       10.88      2.22 o 
  -3   6   4       11.97        9.63      2.10 o 
  -2   6   4       35.09       42.48      2.82 o 
  -1   6   4       63.42       59.96      1.76 o 
   0   6   4        0.61        0.96      0.53 o 
   1   6   4        3.08        3.59      0.73 o 
   2   6   4        1.42       -0.59      0.77 o 
   3   6   4        0.38       -0.64      0.93 o 
   4   6   4        5.46        9.03      2.09 o 
   5   6   4        0.06        0.95      1.31 o 
  -3   7   4        0.92        1.43      1.49 o 
  -2   7   4        0.41       -0.23      1.43 o 
  -1   7   4        0.30        0.95      1.48 o 
   0   7   4        0.07        1.87      1.60 o 
 -13   1   5        0.62       -0.69      0.57 o 
 -12   1   5        0.01       -0.48      0.55 o 
 -11   1   5      111.01      108.68      2.34 o 
 -10   1   5       21.23       20.10      1.39 o 
  -9   1   5       10.50       12.28      0.71 o 
  -8   1   5        2.50        1.96      0.40 o 
  -7   1   5        2.62        1.58      0.37 o 
  -6   1   5        0.04       -0.12      0.29 o 
  -5   1   5      682.33      754.75      9.08 o 
  -4   1   5        3.63        3.64      0.27 o 
  -3   1   5      202.44      214.78      2.77 o 
  -2   1   5        0.28        0.34      0.14 o 
  -1   1   5        0.84        2.80      0.28 o 
   0   1   5       42.96       39.14      0.80 o 
   1   1   5      181.83      197.96      2.60 o 
   2   1   5      360.00      381.92      4.86 o 
   3   1   5        1.43        1.04      0.32 o 
   4   1   5        3.37        4.69      0.47 o 
   5   1   5        0.05       -0.04      0.34 o 
   6   1   5        0.07       -0.34      0.42 o 
   7   1   5       51.46       52.98      1.42 o 
   8   1   5       30.79       31.51      1.22 o 
   9   1   5        1.05        0.33      0.60 o 
  10   1   5        0.57       -1.24      0.82 o 
 -13   2   5        1.01        0.74      1.15 o 
 -12   2   5        3.33        5.33      1.37 o 
 -11   2   5       48.05       46.28      4.16 o 
 -10   2   5       19.26       14.67      1.09 o 
  -9   2   5       50.66       43.38      1.53 o 
  -8   2   5        4.45        1.97      0.52 o 
  -7   2   5        0.82       -0.05      0.32 o 
  -6   2   5       14.08       15.93      0.78 o 
  -5   2   5      114.14      126.72      2.11 o 
  -4   2   5      367.40      403.90      7.27 o 
  -3   2   5      318.39      331.30      6.09 o 
  -2   2   5      117.74       99.15      1.63 o 
  -1   2   5       35.12       32.33      0.72 o 
   0   2   5       78.45       83.70      2.00 o 
   1   2   5      272.16      311.01      5.48 o 
   2   2   5      151.99      160.81      3.02 o 
   3   2   5      416.29      394.22      5.64 o 
   4   2   5       46.45       40.75      1.17 o 
   5   2   5        1.14        1.07      0.45 o 
   6   2   5        0.29       -0.41      0.43 o 
   7   2   5       38.52       40.34      1.21 o 
   8   2   5        1.84        1.57      0.57 o 
   9   2   5        3.85        3.07      0.64 o 
 -12   3   5        4.12        4.95      1.35 o 
 -11   3   5        0.18       -0.19      0.66 o 
 -10   3   5       32.68       27.59      1.76 o 
  -9   3   5        3.91        2.08      0.61 o 
  -8   3   5       21.37       24.65      1.29 o 
  -7   3   5       53.66       55.16      1.92 o 
  -6   3   5       20.66       22.80      1.29 o 
  -5   3   5        8.47        8.88      0.72 o 
  -4   3   5        0.03        0.13      0.28 o 
  -3   3   5       36.09       37.93      1.05 o 
  -2   3   5       46.51       44.20      1.07 o 
  -1   3   5        3.44        2.72      0.31 o 
   0   3   5       11.34       12.35      0.76 o 
   1   3   5        1.38        1.90      0.46 o 
   2   3   5       67.29       65.11      2.00 o 
   3   3   5      131.01      124.48      2.70 o 
   4   3   5        0.59        0.60      0.53 o 
   5   3   5       10.86        8.90      0.90 o 
   6   3   5        0.58        0.59      0.78 o 
   7   3   5        0.03       -0.05      0.70 o 
   8   3   5        2.52        1.70      0.85 o 
   9   3   5        3.98        2.55      1.99 o 
 -11   4   5        0.20       -0.93      0.92 o 
 -10   4   5        0.69        1.14      0.79 o 
  -9   4   5        0.03        0.23      0.63 o 
  -8   4   5        0.07        0.16      0.60 o 
  -7   4   5        1.22        0.76      0.57 o 
  -6   4   5      131.30      135.14      3.34 o 
  -5   4   5        1.70        0.27      0.44 o 
  -4   4   5        1.58        0.44      0.44 o 
  -3   4   5        0.38       -0.18      0.31 o 
  -2   4   5        5.61        5.80      0.50 o 
  -1   4   5        3.39        5.05      0.56 o 
   0   4   5      126.59      116.58      2.39 o 
   1   4   5        0.01        0.28      0.42 o 
   2   4   5        0.84        1.47      0.55 o 
   3   4   5        0.18        0.30      0.51 o 
   4   4   5        1.93        1.27      0.58 o 
   5   4   5        5.24        4.45      1.21 o 
   6   4   5        1.23        0.44      0.77 o 
   7   4   5        5.25        3.91      1.03 o 
   8   4   5        1.70        0.90      0.88 o 
 -10   5   5        3.67        3.20      1.02 o 
  -9   5   5        0.27        0.50      0.79 o 
  -8   5   5       39.56       44.07      2.50 o 
  -7   5   5       39.78       40.26      2.37 o 
  -6   5   5       31.62       32.60      2.19 o 
  -5   5   5        5.71        7.23      0.81 o 
  -4   5   5       13.00       13.20      1.00 o 
  -3   5   5        8.03        6.43      0.75 o 
  -2   5   5       78.76       86.20      2.31 o 
  -1   5   5       17.55       15.01      0.95 o 
   0   5   5       20.53       15.92      0.99 o 
   1   5   5        1.53        0.54      0.59 o 
   2   5   5        0.01       -0.03      0.57 o 
   3   5   5        0.05        0.18      0.60 o 
   4   5   5        0.13       -0.33      0.80 o 
   5   5   5        2.37        1.59      0.83 o 
   6   5   5        4.82        6.64      1.76 o 
  -8   6   5        0.05        1.35      1.56 o 
  -7   6   5        0.39       -0.28      1.39 o 
  -6   6   5        1.09        0.27      1.26 o 
  -5   6   5        0.73        2.09      1.44 o 
  -4   6   5        2.76        2.58      1.98 o 
  -3   6   5       19.14       24.87      2.21 o 
  -2   6   5       10.55        8.61      1.04 o 
  -1   6   5        0.08        0.31      0.61 o 
   0   6   5        3.68        4.83      0.84 o 
   1   6   5        3.69        4.34      0.90 o 
   2   6   5        0.49       -0.12      0.99 o 
   3   6   5        2.54        1.44      1.33 o 
   4   6   5        1.05        0.64      1.24 o 
 -14   0   6        2.23        1.13      0.98 o 
 -13   0   6       18.29       19.94      1.57 o 
 -12   0   6        1.03        2.76      1.05 o 
 -11   0   6      127.95      125.79      4.96 o 
 -10   0   6      132.93      137.69      8.43 o 
  -9   0   6        0.07        0.95      1.01 o 
  -8   0   6      195.26      192.95      3.94 o 
  -7   0   6      274.00      259.40      4.92 o 
  -6   0   6      324.84      282.12      6.31 o 
  -5   0   6      948.44      985.53     42.26 o 
  -4   0   6      507.31      535.87      9.19 o 
  -3   0   6      214.55      198.48      3.66 o 
  -2   0   6     2019.19     1950.06     27.89 o 
  -1   0   6      330.18      337.14      4.63 o 
   0   0   6      194.82      189.43      3.11 o 
   1   0   6        1.85        4.39      0.48 o 
   2   0   6     1117.07     1164.71     22.65 o 
   3   0   6       98.99      105.77      3.05 o 
   4   0   6        0.89        0.35      0.45 o 
   5   0   6       43.18       43.00      1.62 o 
   6   0   6        3.28        0.79      0.79 o 
   7   0   6        5.10        8.32      1.23 o 
   8   0   6      139.56      141.38      4.64 o 
   9   0   6        1.44       -0.51      1.04 o 
 -14   1   6       18.84       19.16      1.18 o 
 -13   1   6       66.07       61.75      1.78 o 
 -12   1   6       19.24       21.76      1.26 o 
 -11   1   6        6.41        6.45      0.87 o 
 -10   1   6      472.77      467.75      6.21 o 
  -9   1   6      485.72      492.41      6.39 o 
  -8   1   6      140.29      135.14      2.35 o 
  -7   1   6      862.10      798.55     11.85 o 
  -6   1   6      758.14      771.15     10.20 o 
  -5   1   6      123.91      119.77      1.46 o 
  -4   1   6     2482.29     2434.87     26.25 o 
  -3   1   6     1345.97     1300.30     18.78 o 
  -2   1   6      421.87      371.82      4.28 o 
  -1   1   6      255.87      229.68      3.00 o 
   0   1   6     1571.95     1491.31     17.57 o 
   1   1   6      887.21      868.12     10.38 o 
   2   1   6        2.90        1.94      0.31 o 
   3   1   6       49.98       40.56      1.08 o 
   4   1   6      116.99      112.43      2.08 o 
   5   1   6        5.39        8.09      0.66 o 
   6   1   6       59.06       62.87      1.54 o 
   7   1   6       38.18       39.53      1.28 o 
   8   1   6        3.28        0.22      0.55 o 
   9   1   6        0.63        1.25      0.76 o 
 -13   2   6        8.37       10.97      1.80 o 
 -12   2   6        0.12       -0.84      0.73 o 
 -11   2   6        3.20        3.90      0.90 o 
 -10   2   6      132.15      122.12      2.83 o 
  -9   2   6        0.08        1.35      1.04 o 
  -8   2   6       69.76       66.24      1.85 o 
  -7   2   6       68.56       54.47      1.59 o 
  -6   2   6       48.37       38.96      1.01 o 
  -5   2   6        0.61        0.72      0.35 o 
  -4   2   6      229.09      239.50      4.04 o 
  -2   2   6      474.21      437.64      6.63 o 
  -1   2   6      115.87      101.73      1.88 o 
   0   2   6       54.68       67.62      1.59 o 
   1   2   6       29.08       29.41      1.08 o 
   2   2   6       33.11       25.70      0.89 o 
   3   2   6      288.13      270.87      4.66 o 
   4   2   6        1.56        0.38      0.71 o 
   5   2   6       22.63       19.66      0.95 o 
   6   2   6       19.98       18.52      0.98 o 
   7   2   6        2.83        1.57      0.57 o 
   8   2   6        0.04       -0.17      0.51 o 
   9   2   6        8.48        4.64      0.92 o 
 -13   3   6       33.78       31.71      4.14 o 
 -12   3   6       15.48       16.08      1.59 o 
 -11   3   6       59.02       55.30      2.27 o 
 -10   3   6      130.58      125.51      3.78 o 
  -9   3   6       10.20       14.18      1.13 o 
  -8   3   6       76.98       70.03      1.95 o 
  -7   3   6      319.11      294.38      5.92 o 
  -6   3   6       77.26       85.17      2.35 o 
  -5   3   6      276.73      272.09      5.39 o 
  -4   3   6      184.25      168.20      3.65 o 
  -3   3   6      904.75      882.18     13.22 o 
  -2   3   6      153.50      146.37      3.01 o 
  -1   3   6        5.65        4.65      0.54 o 
   0   3   6       72.80       72.94      1.79 o 
   1   3   6      125.09      104.96      2.68 o 
   2   3   6       13.14       14.77      0.96 o 
   3   3   6      314.03      296.79      5.27 o 
   4   3   6       20.34       20.06      1.22 o 
   5   3   6        4.91        1.86      0.63 o 
   6   3   6        9.38       11.30      1.25 o 
   7   3   6        0.16       -0.38      0.70 o 
   8   3   6        2.13        1.83      0.93 o 
 -11   4   6        3.99        2.69      0.92 o 
 -10   4   6       13.31       10.14      1.23 o 
  -9   4   6       18.43       17.77      2.14 o 
  -8   4   6       10.47        9.00      1.02 o 
  -7   4   6        8.41        5.73      0.81 o 
  -6   4   6       14.42       15.83      1.06 o 
  -5   4   6       90.23       88.58      2.38 o 
  -4   4   6      117.85      120.59      2.65 o 
  -3   4   6        0.19       -0.13      0.32 o 
  -2   4   6       51.10       42.99      1.46 o 
  -1   4   6       61.50       62.24      2.12 o 
   0   4   6        0.01        0.41      0.52 o 
   1   4   6       51.86       42.23      1.49 o 
   2   4   6       35.13       33.29      1.38 o 
   3   4   6        8.54        7.21      0.86 o 
   4   4   6        2.49        1.69      0.63 o 
   5   4   6       28.46       22.73      1.67 o 
   6   4   6       14.57       13.21      1.42 o 
   7   4   6        1.98        1.93      0.95 o 
 -10   5   6        3.49        3.91      0.98 o 
  -9   5   6        5.41        4.22      0.96 o 
  -8   5   6        8.71        9.97      1.22 o 
  -7   5   6       34.97       34.88      2.35 o 
  -6   5   6      102.10       95.67      2.51 o 
  -5   5   6        4.04        4.02      0.70 o 
  -4   5   6        6.44        7.23      0.95 o 
  -3   5   6       31.16       31.16      1.43 o 
  -2   5   6       53.98       49.89      1.73 o 
  -1   5   6       12.52       13.05      1.03 o 
   0   5   6       34.91       30.46      2.45 o 
   1   5   6        0.22       -0.58      0.67 o 
   2   5   6        3.24        4.23      0.83 o 
   3   5   6        1.88        1.69      0.88 o 
   4   5   6       13.01       15.10      1.79 o 
   5   5   6        1.66        0.43      0.92 o 
   6   5   6        0.34        1.09      1.33 o 
  -8   6   6        1.63        1.14      1.73 o 
  -7   6   6        4.44        6.98      2.08 o 
  -6   6   6       18.36       19.08      2.91 o 
  -5   6   6        0.46       -0.54      1.22 o 
  -4   6   6        8.04       10.72      1.62 o 
  -3   6   6        0.09        0.15      0.73 o 
  -2   6   6       13.67       15.83      1.42 o 
  -1   6   6       12.35       12.29      1.12 o 
   0   6   6       23.05       20.34      1.39 o 
   1   6   6        0.31        0.58      0.62 o 
   2   6   6        4.84        1.84      1.28 o 
   3   6   6        0.01       -0.05      1.13 o 
 -14   1   7        3.37        3.83      0.80 o 
 -13   1   7        2.22        3.39      0.75 o 
 -12   1   7        0.06       -0.04      0.56 o 
 -11   1   7        7.04        6.70      0.72 o 
 -10   1   7      303.00      303.71      4.29 o 
  -9   1   7       35.11       34.74      1.06 o 
  -8   1   7       50.27       52.15      1.26 o 
  -7   1   7       13.61       12.72      0.90 o 
  -6   1   7        0.90       -0.07      0.17 o 
  -5   1   7        5.27        3.88      0.28 o 
  -4   1   7      679.17      742.24      8.91 o 
  -3   1   7      139.70      159.28      2.43 o 
  -2   1   7        0.00       -0.33      0.16 o 
  -1   1   7        1.69       -0.15      0.20 o 
   0   1   7        2.31        1.66      0.34 o 
   1   1   7       34.75       31.69      0.68 o 
   2   1   7      110.14      119.98      1.89 o 
   3   1   7       26.47       26.60      0.92 o 
   4   1   7       23.08       22.40      0.94 o 
   5   1   7        0.38        2.71      0.84 o 
   6   1   7        0.90        1.58      0.54 o 
   7   1   7        0.53        1.27      0.55 o 
   8   1   7       21.88       20.58      1.23 o 
   9   1   7        9.21        7.23      1.03 o 
 -13   2   7       14.06       14.55      2.14 o 
 -12   2   7       19.69       18.83      1.90 o 
 -11   2   7        8.36        8.04      0.93 o 
 -10   2   7        0.10        0.00      0.55 o 
  -9   2   7        0.56       -0.65      0.44 o 
  -8   2   7       12.60       12.72      1.41 o 
  -7   2   7       50.32       49.51      1.49 o 
  -6   2   7       22.36       20.18      0.83 o 
  -5   2   7       42.79       40.24      0.99 o 
  -4   2   7        1.10        0.98      0.44 o 
  -3   2   7      152.02      166.18      3.08 o 
  -1   2   7       12.71       19.58      0.62 o 
   0   2   7        2.29        1.83      0.43 o 
   1   2   7       22.02       23.38      1.16 o 
   2   2   7       10.61       13.33      0.73 o 
   3   2   7       25.95       26.78      1.01 o 
   4   2   7        7.02        7.82      0.68 o 
   5   2   7        9.74        7.69      0.71 o 
   6   2   7        1.83        0.79      0.51 o 
   7   2   7        0.06        0.57      0.54 o 
   8   2   7        2.30        2.18      0.69 o 
 -13   3   7        2.10        2.20      2.13 o 
 -12   3   7        0.83       -0.02      0.73 o 
 -11   3   7        2.45        3.04      0.77 o 
 -10   3   7        0.20       -0.03      0.56 o 
  -9   3   7       34.06       29.18      1.43 o 
  -8   3   7       19.35       15.73      1.19 o 
  -7   3   7        0.03       -0.19      0.61 o 
  -6   3   7        0.00        0.33      0.44 o 
  -5   3   7      290.19      285.27      5.64 o 
  -4   3   7        0.90        0.24      0.28 o 
  -3   3   7      104.49      110.58      2.33 o 
  -2   3   7       86.39       97.12      1.89 o 
  -1   3   7       54.28       46.88      1.25 o 
   0   3   7        0.65        0.69      0.47 o 
   1   3   7       97.00       82.04      2.07 o 
   2   3   7       12.95       12.54      0.94 o 
   3   3   7       55.63       51.86      1.73 o 
   4   3   7       68.35       55.38      1.83 o 
   5   3   7       12.00       10.37      1.04 o 
   6   3   7        0.15        0.06      0.61 o 
   7   3   7        2.05        1.76      0.95 o 
   8   3   7        0.02       -0.20      0.87 o 
 -12   4   7       13.22        8.95      1.28 o 
 -11   4   7        0.02        0.16      0.75 o 
 -10   4   7        3.57        3.14      0.85 o 
  -9   4   7       53.79       49.53      1.78 o 
  -8   4   7        1.03        0.45      0.59 o 
  -7   4   7       30.26       31.31      1.38 o 
  -6   4   7      114.50      108.03      2.56 o 
  -5   4   7      116.64      117.11      2.66 o 
  -4   4   7       18.80       21.51      1.12 o 
  -3   4   7       16.43       16.32      1.06 o 
  -2   4   7       22.06       22.44      1.23 o 
  -1   4   7       23.77       22.11      1.23 o 
   0   4   7        2.71        2.37      0.65 o 
   1   4   7       27.20       26.07      3.63 o 
   2   4   7        0.09       -0.13      0.52 o 
   3   4   7        8.32        7.05      0.87 o 
   4   4   7       26.97       25.12      1.47 o 
   5   4   7        0.54       -0.58      0.74 o 
   6   4   7        8.23        7.42      1.19 o 
 -10   5   7        0.05        0.57      0.77 o 
  -9   5   7        0.21        1.22      0.78 o 
  -8   5   7        1.64        1.33      0.96 o 
  -7   5   7       14.44       15.24      1.34 o 
  -6   5   7       13.69       17.59      1.22 o 
  -5   5   7        4.90        2.82      0.79 o 
  -4   5   7        0.78        1.33      0.69 o 
  -3   5   7        0.57        0.19      0.53 o 
  -2   5   7        1.22        1.52      0.58 o 
  -1   5   7       13.59       14.39      1.12 o 
   0   5   7        7.30        5.88      0.87 o 
   1   5   7        0.14        0.60      0.54 o 
   2   5   7        6.07        6.45      1.17 o 
   3   5   7        0.00       -0.07      0.64 o 
   4   5   7        0.19        0.29      0.84 o 
   5   5   7        0.14       -0.15      1.18 o 
  -8   6   7        0.37       -0.04      1.45 o 
  -7   6   7        5.99        2.57      1.74 o 
  -6   6   7        3.18        2.12      1.20 o 
  -5   6   7        0.86        1.07      1.13 o 
  -4   6   7        0.96        1.17      1.46 o 
  -3   6   7        0.55        0.48      0.60 o 
  -2   6   7        3.27        3.84      0.79 o 
  -1   6   7       17.24       19.67      1.39 o 
   0   6   7        0.25        0.45      0.63 o 
   1   6   7        0.04        0.23      0.62 o 
   2   6   7        0.01        0.25      0.73 o 
 -14   0   8       65.93       65.64      2.98 o 
 -13   0   8       37.96       41.01      1.99 o 
 -12   0   8      119.92      112.23      3.15 o 
 -11   0   8       62.22       65.60      2.89 o 
 -10   0   8       82.04       82.64      3.96 o 
  -9   0   8     2416.90     2352.02     48.31 o 
  -8   0   8      981.76     1036.94     21.54 o 
  -6   0   8      566.15      506.78      8.92 o 
  -5   0   8      615.59      573.55      9.96 o 
  -4   0   8       65.58      110.63      6.57 o 
  -3   0   8     3462.16     3537.92     50.42 o 
  -2   0   8      637.91      613.88      9.21 o 
  -1   0   8       70.10       59.70      4.14 o 
   0   0   8       62.15       64.51      3.66 o 
   1   0   8      295.39      299.00      4.89 o 
   2   0   8      366.00      463.11      8.46 o 
   5   0   8       48.25       50.84      2.39 o 
   6   0   8        0.32        3.01      1.35 o 
   7   0   8       19.95       20.92      1.97 o 
   8   0   8       12.25       18.06      2.15 o 
 -14   1   8        3.04        3.88      0.75 o 
 -13   1   8       12.82       14.51      1.53 o 
 -12   1   8       49.16       47.74      1.93 o 
 -11   1   8        4.64        5.31      0.73 o 
 -10   1   8       20.42       19.70      0.87 o 
  -9   1   8       46.23       50.00      1.22 o 
  -8   1   8      111.28      113.04      2.68 o 
  -7   1   8      393.56      401.65      5.70 o 
  -6   1   8      243.20      245.60      4.10 o 
  -5   1   8      229.85      215.99      5.30 o 
  -4   1   8      338.21      316.88      3.50 o 
  -3   1   8      171.75      183.94      2.55 o 
  -2   1   8       42.97       49.99      1.45 o 
  -1   1   8      570.29      542.32      5.83 o 
   0   1   8      226.01      241.16      2.86 o 
   1   1   8      130.96      167.84      3.99 o 
   2   1   8       33.10       41.55      1.82 o 
   3   1   8       93.82       93.25      1.81 o 
   4   1   8       20.02       19.96      0.94 o 
   5   1   8        0.01       -0.61      0.44 o 
   6   1   8       11.80       13.99      0.97 o 
   7   1   8        8.28        8.38      1.26 o 
   8   1   8        0.56       -0.38      0.68 o 
 -13   2   8       24.82       30.15      2.04 o 
 -12   2   8      119.76      116.06      3.45 o 
 -11   2   8       43.44       46.71      2.10 o 
 -10   2   8      148.03      145.81      3.20 o 
  -9   2   8      118.93      121.04      2.74 o 
  -8   2   8      341.64      343.28      6.69 o 
  -7   2   8       54.42       54.31      1.78 o 
  -6   2   8      530.35      507.75      8.02 o 
  -5   2   8      255.71      254.54      3.82 o 
  -4   2   8      529.66      536.26      8.32 o 
  -3   2   8      136.52      121.08      2.66 o 
  -2   2   8      256.63      256.21      5.19 o 
  -1   2   8      101.92      123.97      2.12 o 
   1   2   8       74.37       74.70      1.77 o 
   2   2   8      124.33      141.43      3.10 o 
   3   2   8       16.54       32.72      1.12 o 
   4   2   8        0.31        3.66      1.35 o 
   5   2   8        7.89        8.98      0.77 o 
   6   2   8        0.34        4.84      1.89 o 
   7   2   8        2.25        2.71      0.85 o 
   8   2   8        0.00        1.18      0.61 o 
 -13   3   8        1.17        0.18      1.11 o 
 -12   3   8       26.78       27.35      1.61 o 
 -11   3   8        1.82        2.31      0.71 o 
 -10   3   8       35.70       33.39      1.53 o 
  -9   3   8      126.88      114.95      3.12 o 
  -8   3   8        1.11        1.55      0.61 o 
  -7   3   8       90.43       83.14      2.12 o 
  -6   3   8      108.31      101.83      2.97 o 
  -5   3   8       31.77       37.66      1.53 o 
  -4   3   8      348.68      203.05      7.63 o 
  -3   3   8      173.30       89.02      4.35 o 
  -2   3   8      110.00      139.06      6.81 o 
  -1   3   8       88.91       77.85      2.19 o 
   0   3   8       35.33       37.41      1.57 o 
   1   3   8        2.58        2.94      0.83 o 
   2   3   8       25.70       20.30      1.19 o 
   3   3   8       26.94       32.90      4.03 o 
   4   3   8       58.97       55.11      1.90 o 
   5   3   8        0.02       -0.56      0.61 o 
   6   3   8        0.53        0.94      0.69 o 
   7   3   8        7.10        7.85      1.24 o 
 -12   4   8       35.69       33.43      2.53 o 
 -11   4   8       36.22       36.77      1.99 o 
 -10   4   8       14.34       15.31      1.39 o 
  -9   4   8       44.70       40.00      2.60 o 
  -8   4   8        0.54        0.30      0.61 o 
  -7   4   8       17.13       21.00      1.25 o 
  -6   4   8      121.18      115.18      3.90 o 
  -5   4   8      291.73      279.17      5.05 o 
  -3   4   8        2.25        1.84      0.54 o 
  -2   4   8      151.73      145.23      3.19 o 
  -1   4   8       25.76       34.17      2.80 o 
   0   4   8        0.11        2.28      0.96 o 
   1   4   8       42.71       38.63      1.79 o 
   2   4   8        3.08        2.81      0.76 o 
   3   4   8        2.07        2.66      0.97 o 
   4   4   8       36.56       33.56      1.69 o 
   5   4   8        0.86        1.94      1.41 o 
   6   4   8        1.73        1.85      0.91 o 
 -10   5   8        3.40        1.50      1.51 o 
  -9   5   8        3.05        1.59      1.38 o 
  -8   5   8        9.18        7.95      2.65 o 
  -7   5   8        4.84        3.62      0.73 o 
  -6   5   8       12.27       12.81      1.39 o 
  -5   5   8       39.87       37.79      2.79 o 
  -4   5   8        0.52        0.93      0.59 o 
  -3   5   8       23.25       26.37      1.49 o 
  -2   5   8        0.71        0.88      0.55 o 
  -1   5   8       10.16       11.66      1.02 o 
   0   5   8       21.14       18.52      1.29 o 
   1   5   8       12.55       11.06      1.05 o 
   2   5   8        0.30       -0.29      0.65 o 
   3   5   8        5.92        5.24      1.00 o 
   4   5   8        1.42       -0.94      0.78 o 
  -7   6   8        2.77        1.38      1.55 o 
  -6   6   8        8.61        9.70      1.67 o 
  -5   6   8        0.76        0.63      0.99 o 
  -4   6   8        0.08       -0.45      1.00 o 
  -3   6   8        0.51       -0.07      0.61 o 
  -2   6   8        3.78        3.78      0.82 o 
  -1   6   8        7.89        6.33      1.34 o 
   0   6   8        9.52        9.25      1.08 o 
   1   6   8        3.42        3.04      0.98 o 
   2   6   8        0.00        0.49      0.79 o 
 -14   1   9        0.37       -0.15      0.88 o 
 -13   1   9        8.79        9.27      0.96 o 
 -12   1   9       24.93       26.93      1.34 o 
 -11   1   9        7.23        6.77      0.92 o 
 -10   1   9       33.28       33.36      1.29 o 
  -9   1   9      379.78      376.37      5.03 o 
  -8   1   9       80.94       75.24      1.57 o 
  -6   1   9       62.27       70.67      1.38 o 
  -5   1   9        1.29        0.90      0.22 o 
  -4   1   9       43.85       42.04      0.76 o 
  -3   1   9      374.34      415.45      5.29 o 
  -2   1   9      129.48      137.99      1.82 o 
  -1   1   9        2.54        5.28      0.41 o 
   0   1   9        3.87        4.08      0.44 o 
   1   1   9        1.29        1.74      0.31 o 
   2   1   9        2.58        3.53      0.51 o 
   3   1   9       22.56       25.95      1.01 o 
   4   1   9        3.72        3.26      0.56 o 
   5   1   9        4.35        3.66      0.60 o 
   6   1   9        0.10       -0.03      0.50 o 
   7   1   9        1.02        1.02      0.69 o 
 -14   2   9        0.21       -2.15      1.25 o 
 -13   2   9        0.94        1.46      0.88 o 
 -12   2   9        0.21       -1.23      0.62 o 
 -11   2   9       11.19       10.23      0.98 o 
 -10   2   9        6.28        6.79      0.82 o 
  -9   2   9       35.58       34.08      1.58 o 
  -8   2   9       10.35        8.25      0.80 o 
  -7   2   9        8.41        7.81      0.73 o 
  -6   2   9        2.96        4.12      0.62 o 
  -5   2   9        3.71        4.34      0.48 o 
  -4   2   9      378.00      363.94      6.85 o 
  -3   2   9       20.82       17.03      1.09 o 
  -2   2   9       26.27       30.03      1.51 o 
  -1   2   9        0.01       -0.25      0.24 o 
   0   2   9        1.73        0.36      0.28 o 
   1   2   9        3.53        3.77      0.54 o 
   2   2   9       56.02       43.92      1.28 o 
   3   2   9        1.97        1.91      0.56 o 
   4   2   9        0.41        0.15      0.50 o 
   5   2   9        2.73        0.95      0.57 o 
   6   2   9        0.02       -0.40      0.54 o 
   7   2   9        0.00       -0.45      0.59 o 
 -13   3   9        8.84       14.14      2.43 o 
 -12   3   9       21.30       22.19      1.49 o 
 -11   3   9       41.25       37.79      1.66 o 
 -10   3   9        1.55        1.50      0.65 o 
  -9   3   9        8.12        8.96      1.03 o 
  -8   3   9        2.73        2.02      0.57 o 
  -7   3   9       27.06       26.28      1.24 o 
  -6   3   9       36.39       31.13      1.26 o 
  -5   3   9      126.49      119.79      2.63 o 
  -4   3   9      222.81      226.76      4.15 o 
  -3   3   9       27.59       28.13      1.29 o 
  -2   3   9      114.31      120.44      4.42 o 
  -1   3   9        1.21        1.20      0.50 o 
   0   3   9        4.42        4.95      0.59 o 
   1   3   9        1.97        0.79      0.52 o 
   2   3   9       18.82       12.73      1.01 o 
   3   3   9        9.83        8.05      0.92 o 
   4   3   9        7.61        6.94      0.94 o 
   5   3   9        1.55        0.59      0.71 o 
   6   3   9        2.13        1.78      0.98 o 
 -12   4   9        0.84        1.83      0.91 o 
 -11   4   9       11.48       13.60      1.42 o 
 -10   4   9        1.01        0.92      0.65 o 
  -9   4   9        0.10       -0.34      0.63 o 
  -8   4   9       44.85       45.88      1.69 o 
  -7   4   9        0.31       -0.23      0.48 o 
  -6   4   9       11.90       13.19      1.02 o 
  -5   4   9       50.18       53.55      2.08 o 
  -4   4   9       16.88       13.63      1.32 o 
  -3   4   9        5.63        6.11      0.78 o 
  -2   4   9        8.03        8.01      0.86 o 
  -1   4   9       42.38       40.78      1.85 o 
   0   4   9       35.96       32.37      1.59 o 
   1   4   9        0.38        0.47      0.53 o 
   2   4   9        2.03        1.67      0.72 o 
   3   4   9        0.50       -1.02      0.76 o 
   4   4   9        9.47        7.93      1.14 o 
   5   4   9       11.02        8.02      1.67 o 
 -10   5   9        7.13        6.91      1.09 o 
  -9   5   9        5.87        5.13      1.14 o 
  -8   5   9       26.44       23.28      1.63 o 
  -7   5   9        3.60        4.29      0.91 o 
  -6   5   9        0.77        0.04      0.69 o 
  -5   5   9        4.50        4.21      0.90 o 
  -4   5   9        2.03        1.20      0.65 o 
  -3   5   9        1.14        1.34      0.59 o 
  -2   5   9        2.02        2.47      0.75 o 
  -1   5   9        1.51        1.82      0.65 o 
   0   5   9        4.92        4.04      0.79 o 
   1   5   9        9.16        9.25      1.03 o 
   2   5   9        1.15        0.23      0.61 o 
   3   5   9        0.44       -1.41      0.70 o 
  -7   6   9        0.79        1.14      1.19 o 
  -6   6   9        7.52        7.29      1.19 o 
  -5   6   9        0.03       -0.03      0.92 o 
  -4   6   9        1.00        2.53      0.87 o 
  -3   6   9        1.12        2.15      0.75 o 
  -2   6   9        0.07        0.13      0.76 o 
  -1   6   9        0.07        0.63      0.67 o 
   0   6   9       13.36       13.14      1.26 o 
   1   6   9        4.72        5.67      1.12 o 
 -14   0  10       44.65       45.33      2.46 o 
 -13   0  10       66.07       68.92      2.88 o 
 -12   0  10       59.34       61.18      2.85 o 
 -11   0  10       56.06       50.28      2.48 o 
 -10   0  10       30.45       27.05      2.06 o 
  -9   0  10       55.78       47.12      2.20 o 
  -8   0  10     1161.13     1136.77     23.65 o 
  -7   0  10      438.75      444.90      8.06 o 
  -6   0  10      484.89      497.35      8.88 o 
  -5   0  10      112.39      111.85      2.23 o 
  -4   0  10      100.97      100.91      2.06 o 
  -3   0  10       24.27       20.21      0.90 o 
  -2   0  10      942.75      992.01     14.72 o 
  -1   0  10       18.91       21.06      0.86 o 
   0   0  10      129.63      112.15      2.33 o 
   1   0  10       95.94       92.95      1.91 o 
   2   0  10       66.12       64.31      2.09 o 
   3   0  10       28.10       28.71      1.41 o 
   4   0  10        0.41        0.11      0.79 o 
   5   0  10        1.88        2.42      1.04 o 
   6   0  10        0.90       -1.40      1.09 o 
   7   0  10        1.58        0.76      0.96 o 
 -14   1  10       52.48       53.46      2.47 o 
 -13   1  10       66.55       68.34      2.02 o 
 -12   1  10       26.29       27.45      1.55 o 
 -11   1  10      180.70      175.92      3.51 o 
 -10   1  10      113.07      117.12      2.57 o 
  -9   1  10        3.04        2.94      0.52 o 
  -8   1  10      998.56      951.68     14.34 o 
  -7   1  10      591.37      560.33     10.10 o 
  -6   1  10        5.72        6.58      0.45 o 
  -5   1  10      241.82      244.27      3.11 o 
  -4   1  10      109.35      101.13      1.42 o 
  -3   1  10       94.79       77.48      1.24 o 
  -2   1  10      391.11      384.16      4.35 o 
  -1   1  10      100.85       92.93      1.52 o 
   0   1  10        5.08        5.11      0.44 o 
   1   1  10        3.83        4.48      0.65 o 
   2   1  10        6.99        8.86      0.63 o 
   3   1  10       52.98       52.05      1.37 o 
   4   1  10        3.08        1.78      0.52 o 
   5   1  10        0.01       -0.88      0.46 o 
   6   1  10        5.29        4.55      0.79 o 
   7   1  10        0.02       -0.93      0.67 o 
 -14   2  10        1.09       -0.95      1.04 o 
 -13   2  10       13.80       13.50      1.45 o 
 -12   2  10       24.38       22.10      1.78 o 
 -11   2  10      117.79      111.64      2.77 o 
 -10   2  10       10.55       10.50      1.07 o 
  -9   2  10      277.64      272.86      5.68 o 
  -8   2  10       13.61       12.32      0.92 o 
  -7   2  10       95.07       89.49      2.16 o 
  -6   2  10      310.82      295.62      5.11 o 
  -5   2  10      273.48      283.39      4.78 o 
  -4   2  10       21.33       16.71      1.08 o 
  -3   2  10      831.34      807.42      9.96 o 
  -2   2  10       97.90       89.91      2.10 o 
  -1   2  10        6.20        6.61      0.61 o 
   0   2  10       80.67       77.36      1.58 o 
   1   2  10       59.80       52.19      1.30 o 
   2   2  10        0.34        0.33      0.58 o 
   3   2  10       22.27       19.87      1.34 o 
   4   2  10       29.25       29.14      1.27 o 
   5   2  10        2.99        3.03      0.68 o 
   6   2  10        0.73        0.29      0.62 o 
 -13   3  10       23.60       23.04      1.87 o 
 -12   3  10       21.77       24.03      1.52 o 
 -11   3  10       76.17       72.52      2.23 o 
 -10   3  10       78.95       75.92      2.53 o 
  -9   3  10       20.73       24.98      2.40 o 
  -8   3  10        9.38        9.56      0.89 o 
  -7   3  10      125.23      115.06      2.80 o 
  -6   3  10       13.22       13.14      1.56 o 
  -5   3  10       84.02       83.61      2.11 o 
  -4   3  10      534.86      512.93      8.27 o 
  -3   3  10        5.66        5.83      0.75 o 
  -2   3  10        0.33        0.09      0.52 o 
  -1   3  10       15.34       15.26      1.06 o 
   0   3  10       11.80       13.38      0.89 o 
   1   3  10        7.71       10.48      0.98 o 
   2   3  10       38.99       37.45      1.57 o 
   3   3  10        0.22        0.01      0.58 o 
   4   3  10        1.61        2.87      1.00 o 
   5   3  10        0.53       -0.34      0.65 o 
   6   3  10        0.15        0.74      0.92 o 
 -12   4  10        2.43        2.98      0.96 o 
 -11   4  10       40.47       40.79      1.83 o 
 -10   4  10       38.58       34.31      2.08 o 
  -9   4  10       22.84       18.81      1.48 o 
  -8   4  10       45.67       44.45      1.69 o 
  -7   4  10        1.85        1.56      0.60 o 
  -6   4  10       45.05       43.17      1.91 o 
  -5   4  10       69.92       66.89      3.22 o 
  -4   4  10       65.71       64.61      2.01 o 
  -3   4  10        2.54        2.05      0.83 o 
  -2   4  10       36.78       36.20      1.51 o 
  -1   4  10       15.63       14.20      1.14 o 
   0   4  10       13.63       11.12      1.03 o 
   1   4  10        3.85        3.17      0.70 o 
   2   4  10       10.05       10.39      1.06 o 
   3   4  10        3.34        2.89      0.87 o 
   4   4  10        4.28        4.26      1.01 o 
 -10   5  10        4.44        2.74      1.03 o 
  -9   5  10        5.98        5.69      1.40 o 
  -8   5  10       17.37       16.56      1.53 o 
  -7   5  10        0.05       -0.47      0.69 o 
  -6   5  10        1.96        1.97      0.84 o 
  -5   5  10       28.04       29.09      1.94 o 
  -4   5  10        2.09        1.03      0.63 o 
  -3   5  10        0.23        0.30      0.55 o 
  -2   5  10        0.05       -0.71      0.76 o 
  -1   5  10       19.70       17.47      1.33 o 
   0   5  10        0.38        0.36      0.63 o 
   1   5  10        3.01        3.96      0.84 o 
   2   5  10        2.54        1.95      1.26 o 
   3   5  10        0.24        0.56      0.72 o 
  -7   6  10        4.39        4.24      2.13 o 
  -6   6  10        1.00        0.22      0.82 o 
  -5   6  10       12.60       12.95      1.54 o 
  -4   6  10        0.72        0.87      0.76 o 
  -3   6  10        0.00        0.10      1.15 o 
  -2   6  10        5.27        5.12      0.93 o 
  -1   6  10        0.36        0.91      0.69 o 
 -14   1  11        9.85       12.77      1.97 o 
 -13   1  11        1.16        1.65      0.82 o 
 -12   1  11        3.47        4.10      0.68 o 
 -11   1  11       17.64       17.97      1.06 o 
 -10   1  11        3.44        2.83      0.64 o 
  -9   1  11       54.83       47.63      1.39 o 
  -8   1  11      280.14      278.80      4.89 o 
  -7   1  11       24.68       26.01      0.97 o 
  -6   1  11       28.06       38.35      0.94 o 
  -5   1  11       23.07       39.22      3.16 o 
  -4   1  11        9.86       11.61      0.57 o 
  -3   1  11      223.81      211.64      2.65 o 
  -2   1  11      114.78      123.38      1.78 o 
  -1   1  11        0.93        1.33      0.34 o 
   1   1  11        0.01        3.40      0.64 o 
   2   1  11        2.62        3.37      0.52 o 
   3   1  11       13.24       14.15      0.80 o 
   4   1  11        2.43        2.02      0.57 o 
   5   1  11        1.34        2.44      0.72 o 
   6   1  11        0.38        1.64      0.75 o 
 -14   2  11        0.18       -0.17      0.86 o 
 -13   2  11        0.76        0.23      0.86 o 
 -12   2  11       19.12       20.06      1.64 o 
 -11   2  11       24.94       25.06      2.06 o 
 -10   2  11       26.42       20.57      1.43 o 
  -9   2  11        0.12       -0.58      0.49 o 
  -8   2  11      137.18      133.87      2.91 o 
  -7   2  11      112.00      109.59      2.51 o 
  -6   2  11      110.81      113.74      2.54 o 
  -4   2  11      101.06      106.04      2.39 o 
  -3   2  11      252.67      244.62      3.94 o 
  -2   2  11       31.61       47.27      1.37 o 
  -1   2  11      104.13      118.36      2.38 o 
   1   2  11        0.98        0.78      0.42 o 
   2   2  11        0.73        1.65      0.46 o 
   3   2  11       13.97       12.72      0.91 o 
   4   2  11        8.06        9.74      0.87 o 
   5   2  11        0.14       -0.03      0.59 o 
   6   2  11        1.04        1.62      0.68 o 
 -13   3  11        1.08        3.39      1.56 o 
 -12   3  11        0.48        1.99      0.77 o 
 -11   3  11        2.41        1.74      0.66 o 
 -10   3  11       50.71       46.59      1.98 o 
  -9   3  11        3.72        2.16      0.65 o 
  -8   3  11       15.02       16.89      1.13 o 
  -7   3  11        0.11        0.29      0.47 o 
  -6   3  11        6.49        8.75      0.82 o 
  -5   3  11       21.93       21.29      1.15 o 
  -4   3  11       47.15       52.74      2.04 o 
  -3   3  11       32.09       35.64      1.45 o 
  -2   3  11       42.21       40.18      1.55 o 
  -1   3  11        0.06       -0.19      0.44 o 
   0   3  11        2.58        2.35      0.61 o 
   1   3  11        4.20        1.53      0.62 o 
   2   3  11        0.16        3.27      1.03 o 
   3   3  11        2.54        2.19      0.75 o 
   4   3  11        2.33        1.25      0.96 o 
   5   3  11        0.27       -0.55      0.74 o 
 -12   4  11        6.07        7.66      1.05 o 
 -11   4  11        9.06       10.04      1.37 o 
 -10   4  11       17.90       15.60      1.59 o 
  -9   4  11        7.91        7.03      0.93 o 
  -8   4  11        9.76        9.36      0.99 o 
  -7   4  11        0.56        1.88      0.59 o 
  -6   4  11        1.20        0.56      0.66 o 
  -5   4  11        1.99        3.37      1.15 o 
  -4   4  11        0.07        0.06      0.63 o 
  -3   4  11        4.76        5.12      0.78 o 
  -2   4  11        1.06        1.72      0.62 o 
  -1   4  11       17.43       17.78      1.28 o 
   0   4  11        3.68        3.64      1.15 o 
   1   4  11        1.20        0.95      0.62 o 
   2   4  11        5.40        6.32      0.92 o 
   3   4  11        1.64        2.82      0.75 o 
   4   4  11        0.90        0.54      0.90 o 
 -10   5  11       15.35       15.50      1.46 o 
  -9   5  11        4.89        9.15      1.28 o 
  -8   5  11        0.23       -0.17      0.76 o 
  -7   5  11       20.46       22.80      1.74 o 
  -6   5  11        0.89       -0.05      0.66 o 
  -5   5  11        5.73        6.99      1.10 o 
  -4   5  11        0.08       -0.35      0.59 o 
  -3   5  11        1.78        2.76      0.73 o 
  -2   5  11        2.26        2.12      0.73 o 
  -1   5  11        1.98        4.04      0.81 o 
   0   5  11        4.42        6.35      0.94 o 
   1   5  11       23.82       24.80      1.67 o 
   2   5  11       12.81       14.31      1.34 o 
  -6   6  11        0.99        1.48      1.60 o 
  -5   6  11        2.56        3.68      1.18 o 
  -4   6  11        6.46        7.50      1.25 o 
  -3   6  11        0.31       -0.23      0.66 o 
  -2   6  11        0.03        0.00      0.66 o 
 -14   0  12       33.36       30.86      3.40 o 
 -13   0  12       37.43       44.90      4.28 o 
 -12   0  12       45.24       48.49      3.70 o 
 -11   0  12        1.91        1.35      1.32 o 
 -10   0  12      278.94      280.29      8.41 o 
  -9   0  12      140.10      147.57      6.38 o 
  -8   0  12      203.71      188.58      4.03 o 
  -7   0  12       64.73       56.35      1.81 o 
  -6   0  12      207.46      178.10      3.83 o 
  -5   0  12       23.14       28.16      1.51 o 
  -4   0  12      118.29      117.77      2.46 o 
  -3   0  12        1.78        2.25      0.54 o 
  -2   0  12      228.08      217.48      3.95 o 
  -1   0  12       11.05       12.19      0.89 o 
   0   0  12        7.04        7.60      0.68 o 
   1   0  12        0.29        2.56      0.63 o 
   2   0  12        0.00        0.28      0.71 o 
   3   0  12        2.94        2.13      0.81 o 
   4   0  12        8.24        8.73      1.60 o 
   5   0  12        0.53        1.04      1.27 o 
 -14   1  12        0.96       -1.12      0.95 o 
 -13   1  12       45.29       45.60      2.20 o 
 -12   1  12      127.76      130.04      4.35 o 
 -11   1  12       82.09       86.75      3.61 o 
 -10   1  12      112.83      100.35      2.83 o 
  -9   1  12       30.79       32.99      1.32 o 
  -8   1  12       50.29       53.36      2.08 o 
  -7   1  12      647.08      636.91      9.96 o 
  -6   1  12      243.99      262.85      3.42 o 
  -5   1  12      200.20      196.42      2.70 o 
  -4   1  12      155.85      155.66      2.28 o 
  -3   1  12       40.12       37.28      0.92 o 
  -2   1  12      232.97      244.20      3.54 o 
  -1   1  12      327.16      330.27      4.27 o 
   0   1  12        0.74        0.21      0.37 o 
   1   1  12       11.90       12.08      0.71 o 
   2   1  12       20.79       21.87      0.94 o 
   3   1  12        0.67        1.36      0.47 o 
   4   1  12       12.01       10.99      0.97 o 
   5   1  12        0.38       -0.52      0.65 o 
 -14   2  12       14.71       11.63      1.44 o 
 -13   2  12       86.28      101.23      3.67 o 
 -12   2  12       45.14       48.78      2.21 o 
 -11   2  12       11.51       12.57      1.58 o 
 -10   2  12       57.91       55.33      2.07 o 
  -9   2  12      173.14      156.53      3.34 o 
  -8   2  12       49.42       47.88      1.62 o 
  -7   2  12      295.46      292.76      5.20 o 
  -6   2  12      192.12      176.33      4.13 o 
  -5   2  12        7.94       10.53      0.77 o 
  -4   2  12        8.79        9.40      0.81 o 
  -3   2  12      316.41      300.95      5.41 o 
  -2   2  12       80.66       82.65      1.92 o 
  -1   2  12       25.68       27.20      1.21 o 
   0   2  12       12.63       13.87      0.80 o 
   1   2  12        0.00       -0.37      0.39 o 
   2   2  12        0.95        1.79      0.52 o 
   3   2  12       10.95       12.66      0.86 o 
   4   2  12        0.41        0.46      0.49 o 
   5   2  12        1.08        0.45      0.54 o 
 -13   3  12        8.08        5.77      1.55 o 
 -12   3  12       14.16       12.78      1.18 o 
 -11   3  12       35.65       36.55      1.96 o 
 -10   3  12      109.51      108.89      3.19 o 
  -9   3  12       73.24       63.02      2.01 o 
  -8   3  12      133.85      133.05      3.04 o 
  -7   3  12        0.04        0.00      0.46 o 
  -6   3  12        5.17        5.82      0.74 o 
  -5   3  12      150.63      156.49      3.97 o 
  -4   3  12      107.09      106.81      3.11 o 
  -3   3  12       95.41       94.65      2.68 o 
  -2   3  12       18.40       18.20      1.35 o 
  -1   3  12        8.46        8.69      0.92 o 
   0   3  12        0.01        0.63      0.56 o 
   1   3  12       10.22       10.31      1.02 o 
   2   3  12        8.77        7.41      0.95 o 
   3   3  12        9.94        7.72      0.91 o 
   4   3  12        0.67       -0.82      0.63 o 
 -11   4  12       11.86        9.89      1.25 o 
 -10   4  12        5.68        4.75      0.96 o 
  -9   4  12        4.85        4.49      0.82 o 
  -8   4  12        7.30        9.30      1.18 o 
  -7   4  12        0.27        1.50      0.73 o 
  -6   4  12       46.05       42.36      1.99 o 
  -5   4  12        0.68       -0.12      0.61 o 
  -4   4  12       11.61       13.11      1.13 o 
  -3   4  12        3.69        4.19      0.77 o 
  -2   4  12        2.04        2.31      0.66 o 
  -1   4  12        0.61        0.02      0.54 o 
   0   4  12        0.37        0.64      0.63 o 
   1   4  12        0.08       -0.12      0.57 o 
   2   4  12       10.37       11.45      1.18 o 
   3   4  12        1.04        1.35      0.76 o 
  -9   5  12       15.55       15.82      1.90 o 
  -8   5  12       22.46       19.98      1.71 o 
  -7   5  12       18.07       17.37      2.00 o 
  -6   5  12        1.31        1.52      0.81 o 
  -5   5  12        5.20        5.09      1.02 o 
  -4   5  12       47.59       51.70      2.04 o 
  -3   5  12        0.20       -0.13      0.61 o 
  -2   5  12        0.01        0.52      0.67 o 
  -1   5  12        7.51        8.56      1.06 o 
   0   5  12        3.04        1.77      0.86 o 
   1   5  12        0.08       -0.11      0.70 o 
 -14   1  13       16.51       15.34      1.97 o 
 -13   1  13       14.11       13.98      1.47 o 
 -12   1  13        0.05        1.02      0.79 o 
 -11   1  13        1.35        0.65      0.57 o 
 -10   1  13        1.88        1.76      0.57 o 
  -9   1  13       15.46       14.27      1.32 o 
  -8   1  13       36.99       27.85      1.32 o 
  -7   1  13       53.82       54.33      1.80 o 
  -6   1  13        9.59        6.89      0.59 o 
  -5   1  13        1.76        1.82      0.38 o 
  -4   1  13        2.08        2.39      0.41 o 
  -3   1  13       49.72       48.33      1.08 o 
  -2   1  13      205.71      199.75      2.70 o 
  -1   1  13       15.70       15.89      0.74 o 
   0   1  13       17.20       18.92      0.87 o 
   1   1  13        0.00       -0.15      0.40 o 
   2   1  13        0.08       -0.27      0.40 o 
   3   1  13        0.71        0.81      0.63 o 
   4   1  13        8.32        6.32      0.87 o 
 -13   2  13        6.38        8.66      1.27 o 
 -12   2  13        0.25        0.48      0.76 o 
 -11   2  13       20.47       20.68      2.01 o 
 -10   2  13       20.56       20.02      1.28 o 
  -9   2  13       39.33       33.90      1.68 o 
  -8   2  13        0.21        0.57      0.53 o 
  -7   2  13      182.51      177.99      3.61 o 
  -6   2  13       36.19       36.78      1.44 o 
  -5   2  13      108.03      105.10      2.20 o 
  -4   2  13       17.92       17.05      1.11 o 
  -3   2  13       28.97       28.07      1.42 o 
  -2   2  13       45.77       50.29      1.74 o 
  -1   2  13        6.81        6.82      0.73 o 
   0   2  13        9.34        8.58      0.69 o 
   1   2  13        5.09        2.95      0.56 o 
   2   2  13        0.74       -0.05      0.48 o 
   3   2  13        0.01       -0.37      0.56 o 
   4   2  13        1.93        1.23      0.70 o 
 -13   3  13        1.15        1.44      0.90 o 
 -12   3  13        7.06        8.27      1.23 o 
 -11   3  13       11.49       11.74      1.30 o 
 -10   3  13        4.59        5.62      0.87 o 
  -9   3  13        6.62        7.05      0.87 o 
  -8   3  13       19.98       14.67      1.12 o 
  -7   3  13       45.22       45.25      1.64 o 
  -6   3  13       49.06       50.77      2.08 o 
  -5   3  13       16.80       17.00      1.40 o 
  -4   3  13        0.76       -0.10      0.61 o 
  -3   3  13        0.20        0.44      0.56 o 
  -2   3  13        4.17        4.25      0.91 o 
  -1   3  13       19.82       16.93      1.25 o 
   0   3  13       13.24       12.58      1.12 o 
   1   3  13        0.30        0.80      0.63 o 
   2   3  13        0.10        0.40      0.61 o 
   3   3  13        3.14        2.55      1.24 o 
 -11   4  13        0.59       -0.69      0.77 o 
 -10   4  13        0.58        0.39      0.70 o 
  -9   4  13       46.34       49.64      1.89 o 
  -8   4  13        7.07        6.81      1.11 o 
  -7   4  13        7.97        6.70      1.23 o 
  -6   4  13        0.02        0.45      0.68 o 
  -5   4  13        0.01        0.20      0.67 o 
  -4   4  13       14.75       13.69      1.37 o 
  -3   4  13        1.13        1.61      0.74 o 
  -2   4  13        1.73        0.82      0.64 o 
  -1   4  13       13.44       13.87      1.55 o 
   0   4  13        0.08        0.41      0.63 o 
   1   4  13        0.24        0.08      0.97 o 
   2   4  13        6.66        7.60      1.06 o 
  -9   5  13        0.03        1.27      1.17 o 
  -8   5  13        0.24       -0.70      0.77 o 
  -7   5  13        3.60        4.58      1.09 o 
  -6   5  13        0.06        0.08      0.75 o 
  -5   5  13        1.17        1.92      0.88 o 
  -4   5  13        2.06        1.02      0.83 o 
  -3   5  13        3.54        5.28      0.95 o 
  -2   5  13        0.65        0.25      0.69 o 
  -1   5  13        0.00        1.00      0.72 o 
 -14   0  14      149.41      143.73      4.64 o 
 -13   0  14        9.54        6.97      2.00 o 
 -12   0  14       21.42       14.95      2.50 o 
 -11   0  14      177.11      194.51      8.28 o 
 -10   0  14       82.29       94.62      5.05 o 
  -9   0  14      178.99      173.99      7.34 o 
  -8   0  14       15.11       24.15      1.37 o 
  -7   0  14      322.72      305.09      7.90 o 
  -6   0  14      264.43      262.09      5.39 o 
  -5   0  14       59.05       66.25      1.80 o 
  -4   0  14       55.38       55.33      1.82 o 
  -3   0  14      117.06      116.90      2.62 o 
  -2   0  14      127.56      124.03      2.75 o 
  -1   0  14      263.34      273.08      4.98 o 
   0   0  14      120.62      131.69      3.86 o 
   1   0  14        4.29        4.91      0.99 o 
   2   0  14        0.88        0.35      0.81 o 
   3   0  14        2.51        0.32      0.89 o 
   4   0  14        1.87        1.76      1.04 o 
 -14   1  14        3.19        3.60      1.36 o 
 -13   1  14       38.97       39.61      2.85 o 
 -12   1  14       50.82       54.89      2.29 o 
 -11   1  14       15.02       16.60      1.79 o 
 -10   1  14        0.40        0.09      0.50 o 
  -9   1  14       80.83       77.12      2.11 o 
  -8   1  14      189.67      157.14      3.27 o 
  -7   1  14       10.08        7.72      0.75 o 
  -6   1  14        2.56        2.38      0.49 o 
  -5   1  14       28.00       22.50      0.96 o 
  -4   1  14        4.02        5.69      0.53 o 
  -3   1  14        6.62        7.22      0.54 o 
  -2   1  14       99.49       93.72      1.77 o 
  -1   1  14        3.91        3.54      0.50 o 
   0   1  14        3.10        1.51      0.46 o 
   1   1  14        1.22        0.84      0.58 o 
   2   1  14        0.02       -0.90      0.55 o 
   3   1  14        0.07       -1.10      0.57 o 
   4   1  14        0.49       -0.65      0.65 o 
 -13   2  14       20.55       20.44      2.34 o 
 -12   2  14       70.70       69.90      3.27 o 
 -11   2  14       93.64       86.89      3.56 o 
 -10   2  14       78.88       86.61      2.38 o 
  -9   2  14       71.96       73.27      3.56 o 
  -8   2  14       87.21       78.62      2.20 o 
  -7   2  14        8.76       11.40      0.96 o 
  -6   2  14      209.02      215.18      4.18 o 
  -5   2  14       34.43       35.79      1.48 o 
  -4   2  14       49.58       51.18      1.78 o 
  -3   2  14       52.26       55.11      3.30 o 
  -2   2  14       38.01       38.96      1.61 o 
  -1   2  14        1.32       -0.03      0.54 o 
   0   2  14       43.93       41.46      1.29 o 
   1   2  14        0.12       -0.10      0.47 o 
   2   2  14        0.27        0.01      0.54 o 
   3   2  14        2.74        1.23      0.59 o 
 -12   3  14       37.29       47.71      3.00 o 
 -11   3  14       31.09       27.21      1.81 o 
 -10   3  14        1.52        0.76      0.64 o 
  -9   3  14        0.47       -0.11      0.57 o 
  -8   3  14       13.01       14.13      1.13 o 
  -7   3  14       16.50       15.06      1.36 o 
  -6   3  14       84.64       81.84      2.92 o 
  -5   3  14       69.00       66.77      2.49 o 
  -4   3  14       17.06       18.16      1.49 o 
  -3   3  14        0.79        1.09      0.63 o 
  -2   3  14        0.34        0.15      0.58 o 
  -1   3  14        2.98        2.71      0.74 o 
   0   3  14        8.11        9.60      1.06 o 
   1   3  14        1.50        1.27      0.69 o 
   2   3  14        1.91        1.00      0.76 o 
 -11   4  14       14.64       15.58      1.54 o 
 -10   4  14       37.70       39.43      2.20 o 
  -9   4  14        7.92        7.83      1.21 o 
  -8   4  14       19.74       19.64      2.09 o 
  -7   4  14       70.95       69.54      2.66 o 
  -6   4  14        0.04        0.10      0.69 o 
  -5   4  14        0.36        1.25      0.73 o 
  -4   4  14       20.70       21.77      1.74 o 
  -3   4  14       51.92       54.96      2.10 o 
  -2   4  14        0.93        0.72      0.67 o 
  -1   4  14        0.85        0.63      0.71 o 
   0   4  14        0.76        0.83      0.74 o 
   1   4  14        0.00       -0.06      0.68 o 
  -8   5  14        0.95        1.74      0.96 o 
  -7   5  14        0.27       -0.34      0.79 o 
  -6   5  14        0.48        0.04      0.79 o 
  -5   5  14        5.37        7.41      1.18 o 
  -4   5  14        1.53        2.65      0.93 o 
  -3   5  14        2.06        2.57      0.87 o 
  -2   5  14        0.37       -0.24      0.69 o 
 -14   1  15        4.03        3.54      1.35 o 
 -13   1  15       39.71       42.00      2.95 o 
 -12   1  15        0.70        0.83      1.92 o 
 -11   1  15        1.05        0.42      1.46 o 
 -10   1  15        7.06       21.27      1.58 o 
  -9   1  15        0.00        2.58      0.64 o 
  -8   1  15       20.94       18.54      1.19 o 
  -7   1  15       22.40       21.18      1.09 o 
  -6   1  15        0.12        1.04      0.47 o 
  -5   1  15       11.25       11.05      0.76 o 
  -4   1  15       14.50       16.31      0.81 o 
  -3   1  15        1.38        3.81      0.53 o 
  -2   1  15       19.59       20.78      1.05 o 
  -1   1  15       97.69      101.46      1.82 o 
   0   1  15        2.55        1.93      0.58 o 
   1   1  15        8.73        8.81      0.86 o 
   2   1  15        0.02        5.26      0.80 o 
   3   1  15        0.42        0.80      0.77 o 
 -13   2  15        0.87        1.61      0.96 o 
 -12   2  15       21.06       18.67      2.09 o 
 -11   2  15        4.72        4.17      1.23 o 
 -10   2  15        0.08       -0.69      0.55 o 
  -9   2  15       10.42        9.95      0.97 o 
  -8   2  15        3.50        4.85      0.76 o 
  -7   2  15        2.24        3.04      0.69 o 
  -6   2  15       42.79       44.40      2.21 o 
  -5   2  15        4.73       11.48      1.02 o 
  -4   2  15        9.85        8.63      0.98 o 
  -3   2  15        5.15        4.16      0.93 o 
  -2   2  15        0.62        2.40      0.69 o 
  -1   2  15        1.04        1.34      0.74 o 
   0   2  15        1.61        2.26      0.76 o 
   1   2  15        0.69        4.11      0.73 o 
   2   2  15        0.45        0.08      0.57 o 
 -12   3  15        4.11        7.27      1.54 o 
 -11   3  15        2.43        1.54      0.81 o 
 -10   3  15       19.73       20.40      1.39 o 
  -9   3  15        0.01        0.28      0.61 o 
  -8   3  15       39.20       40.91      2.42 o 
  -7   3  15       17.99       23.03      1.71 o 
  -6   3  15       65.57       68.98      2.57 o 
  -5   3  15       12.02       23.44      1.73 o 
  -4   3  15       28.98       32.46      2.03 o 
  -3   3  15        7.11       15.82      1.30 o 
  -2   3  15        1.76        1.76      0.71 o 
  -1   3  15        0.03        1.91      0.74 o 
   0   3  15        0.52        0.42      0.67 o 
   1   3  15        1.06        1.12      0.73 o 
 -10   4  15        9.17        8.48      1.28 o 
  -9   4  15       17.31       17.59      1.65 o 
  -8   4  15        5.25        9.05      1.37 o 
  -7   4  15        0.96        2.43      1.21 o 
  -6   4  15       11.41       11.56      1.39 o 
  -5   4  15       10.23       11.42      1.37 o 
  -4   4  15       12.22       11.25      1.38 o 
  -3   4  15        8.83       10.51      1.60 o 
  -2   4  15        2.88        4.82      0.96 o 
  -1   4  15        0.39        2.27      0.82 o 
  -6   5  15        5.63        2.45      1.84 o 
  -5   5  15        0.23        1.68      0.89 o 
 -13   0  16       24.60       24.68      3.30 o 
 -12   0  16       47.14       43.43      3.71 o 
 -11   0  16       62.44       69.36      4.55 o 
 -10   0  16        0.71       -1.63      1.18 o 
  -9   0  16        2.44        3.14      1.58 o 
  -8   0  16        6.33        6.30      1.10 o 
  -7   0  16      175.99      142.87      4.37 o 
  -6   0  16       10.75       10.67      0.94 o 
  -5   0  16       38.15       41.47      1.56 o 
  -4   0  16        4.77        4.09      0.73 o 
  -3   0  16        0.52       -0.58      0.53 o 
  -2   0  16        0.37       -1.11      0.70 o 
  -1   0  16      126.46      122.31      3.66 o 
   0   0  16       50.52       49.67      2.21 o 
   1   0  16       12.02        6.96      1.59 o 
   2   0  16        3.46        2.73      1.56 o 
 -13   1  16       66.43       55.34      3.10 o 
 -12   1  16       48.26       51.31      3.74 o 
 -11   1  16       27.68       30.37      2.36 o 
 -10   1  16       83.72       88.62      2.86 o 
  -9   1  16       61.93       71.10      2.09 o 
  -8   1  16       98.37      100.15      2.54 o 
  -7   1  16       43.81       43.61      1.45 o 
  -6   1  16       83.89       88.71      1.89 o 
  -5   1  16       56.75       60.58      1.54 o 
  -4   1  16        0.67        0.33      0.48 o 
  -3   1  16       11.69       13.69      0.88 o 
  -2   1  16       32.62       34.56      1.19 o 
  -1   1  16        0.27        0.93      0.51 o 
   0   1  16        6.78        7.31      0.91 o 
   1   1  16       11.82       11.77      0.98 o 
   2   1  16        0.90        0.18      0.65 o 
 -13   2  16       16.03       17.87      1.66 o 
 -12   2  16        5.37        5.09      1.63 o 
 -11   2  16        7.70        6.66      1.12 o 
 -10   2  16        6.21        2.76      0.75 o 
  -9   2  16        1.34        1.86      0.68 o 
  -8   2  16        0.01       -0.78      0.52 o 
  -7   2  16       18.24       16.56      1.68 o 
  -6   2  16       10.23        9.87      1.17 o 
  -5   2  16        2.91        2.89      0.74 o 
  -4   2  16        4.56        4.17      0.82 o 
  -3   2  16        3.89        3.35      0.84 o 
  -2   2  16        0.97        0.96      1.34 o 
  -1   2  16        1.50        0.83      0.85 o 
   0   2  16        1.03        1.64      0.76 o 
   1   2  16        0.03       -0.94      0.55 o 
 -12   3  16       33.93       37.27      4.13 o 
 -11   3  16       40.28       38.95      1.91 o 
 -10   3  16       51.02       47.45      1.92 o 
  -9   3  16       53.53       53.17      2.29 o 
  -8   3  16        0.03        1.40      0.80 o 
  -7   3  16       12.98       15.11      1.45 o 
  -6   3  16        7.65        9.04      1.23 o 
  -5   3  16       66.72       68.21      2.66 o 
  -4   3  16       10.83       10.59      1.61 o 
  -3   3  16        0.13        0.08      0.72 o 
  -2   3  16       23.92       27.45      1.70 o 
  -1   3  16        0.08       -0.57      0.65 o 
   0   3  16        2.07        2.38      0.81 o 
  -9   4  16        2.64        1.81      1.77 o 
  -8   4  16        4.95        4.56      1.11 o 
  -7   4  16        1.43        2.97      0.97 o 
  -6   4  16       14.35       14.15      1.54 o 
  -5   4  16       19.17       17.36      2.10 o 
  -4   4  16        9.07       11.88      1.44 o 
  -3   4  16        2.95        1.44      1.11 o 
  -2   4  16        3.58        2.35      1.02 o 
 -13   1  17       21.54       24.10      2.39 o 
 -12   1  17       20.88       24.43      4.57 o 
 -11   1  17        1.51        0.77      1.08 o 
 -10   1  17        8.10        6.25      1.32 o 
  -9   1  17        0.95       -0.31      0.56 o 
  -8   1  17        3.18        2.40      0.70 o 
  -7   1  17        0.03        0.21      0.49 o 
  -6   1  17       19.97       20.64      1.06 o 
  -5   1  17        2.03        1.07      0.60 o 
  -4   1  17        0.95        0.55      0.57 o 
  -3   1  17        3.81        2.14      0.66 o 
  -2   1  17        1.58        1.71      0.61 o 
  -1   1  17        4.77        4.78      1.23 o 
   0   1  17       26.02       24.25      1.27 o 
 -12   2  17       31.91       32.89      2.70 o 
 -11   2  17        0.60       -0.49      0.79 o 
 -10   2  17        0.10       -0.01      0.61 o 
  -9   2  17        6.54        5.48      0.87 o 
  -8   2  17       13.62       12.29      1.32 o 
  -7   2  17       24.21       28.83      2.27 o 
  -6   2  17        1.70        2.32      0.85 o 
  -5   2  17        0.01       -0.37      0.64 o 
  -4   2  17        4.92        4.93      1.04 o 
  -3   2  17        0.45       -0.48      0.93 o 
  -2   2  17        0.95        0.87      0.78 o 
  -1   2  17        0.35        0.20      0.70 o 
   0   2  17        4.60        7.42      1.00 o 
 -11   3  17       19.37       23.38      1.58 o 
 -10   3  17        4.61        4.06      1.05 o 
  -9   3  17        0.28        0.00      0.81 o 
  -8   3  17        2.29        3.95      1.03 o 
  -7   3  17        9.34       10.52      1.34 o 
  -6   3  17        0.01        0.49      0.79 o 
  -5   3  17       19.31       22.36      1.82 o 
  -4   3  17        0.68        1.32      0.89 o 
  -3   3  17        1.61       -0.64      0.79 o 
  -2   3  17        6.30        6.02      1.01 o 
  -8   4  17       10.17        7.58      1.27 o 
  -7   4  17        0.21       -0.26      0.82 o 
  -6   4  17        5.13        4.25      1.74 o 
  -5   4  17        9.80       10.82      1.43 o 
 -13   0  18       42.45       38.58      4.13 o 
 -12   0  18        2.40        1.43      1.68 o 
 -11   0  18      106.75      122.34      6.38 o 
 -10   0  18       30.74       30.58      3.42 o 
  -9   0  18       17.49       21.32      2.79 o 
  -8   0  18       33.55       35.32      3.14 o 
  -7   0  18       53.61       61.02      2.83 o 
  -6   0  18       44.66       43.38      1.94 o 
  -5   0  18        9.44       10.54      1.17 o 
  -4   0  18        2.14        4.17      1.22 o 
  -3   0  18        0.64        0.24      0.79 o 
  -2   0  18        1.64        2.28      1.24 o 
  -1   0  18       11.49        9.12      1.38 o 
 -12   1  18        2.24        4.87      1.43 o 
 -11   1  18        8.11        9.22      1.63 o 
 -10   1  18       12.29       10.16      1.59 o 
  -9   1  18        0.08        0.25      0.79 o 
  -8   1  18        0.86        2.47      0.77 o 
  -7   1  18        9.35       11.10      0.94 o 
  -6   1  18       20.15       18.39      1.17 o 
  -5   1  18        0.48        0.17      0.61 o 
  -4   1  18       10.93       10.70      0.99 o 
  -3   1  18        2.49        2.01      0.62 o 
  -2   1  18        0.81       -0.52      0.91 o 
  -1   1  18        0.16       -0.52      0.70 o 
 -11   2  18       49.07       55.29      2.66 o 
 -10   2  18        9.21        8.74      1.05 o 
  -9   2  18       24.85       22.05      2.00 o 
  -8   2  18       37.43       45.25      2.15 o 
  -7   2  18        0.50        1.08      0.83 o 
  -6   2  18        6.32        8.85      1.23 o 
  -5   2  18       31.72       32.83      1.79 o 
  -4   2  18       15.64       18.81      1.47 o 
  -3   2  18        0.01       -0.65      0.71 o 
  -2   2  18        0.01       -1.51      0.76 o 
 -10   3  18        0.59        0.76      0.87 o 
  -9   3  18        0.03        0.39      0.81 o 
  -8   3  18        6.42        4.90      1.09 o 
  -7   3  18       12.38       12.70      1.65 o 
  -6   3  18        0.20        1.55      1.41 o 
  -5   3  18        0.10        0.13      0.83 o 
  -4   3  18        0.78        1.12      0.89 o 
  -3   3  18        0.11        0.87      0.81 o 
 -11   1  19        0.59       -0.48      1.04 o 
 -10   1  19        0.09       -1.06      0.98 o 
  -9   1  19        1.82        2.47      1.15 o 
  -8   1  19        0.37        0.38      0.79 o 
  -7   1  19       10.17       12.03      1.14 o 
  -6   1  19        4.51        5.60      0.84 o 
  -5   1  19        9.22        8.61      0.97 o 
  -4   1  19        0.07       -0.21      0.63 o 
  -3   1  19        0.18       -1.25      0.63 o 
 -10   2  19        4.12        5.87      1.15 o 
  -9   2  19        9.64       10.75      1.35 o 
  -8   2  19        0.74        2.60      0.92 o 
  -7   2  19        5.96        9.04      1.31 o 
  -6   2  19       11.56       12.09      1.43 o 
  -5   2  19        2.10        3.74      1.30 o 
  -4   2  19        2.14        2.15      1.29 o 
  -7   3  19        1.42        2.49      1.02 o 
 -11   0  20        6.87        5.46      2.18 o 
 -10   0  20        0.10        2.34      1.75 o 
  -9   0  20        0.11       -1.56      1.28 o 
  -8   0  20        0.18        0.40      1.44 o 
  -7   0  20        0.00       -0.63      1.03 o 
  -6   0  20       24.84       21.77      3.12 o 
  -5   0  20        0.43       -0.84      1.04 o 
  -4   0  20        0.58        0.26      2.26 o 
 -10   1  20       80.92       93.29      3.95 o 
  -9   1  20       11.21       12.55      2.13 o 
  -8   1  20        1.23       -0.04      1.64 o 
  -7   1  20       16.69       20.71      1.67 o 
  -6   1  20        0.12       -0.05      0.68 o 
  -5   1  20        8.63       11.00      1.83 o 
  -8   2  20        0.37        1.51      0.91 o 
  -7   2  20        3.67        2.23      1.88 o 
                                                 
